# Supplementary material for: A Catalog of Neutral and Deleterious Polymorphism in Yeast
Source: PLoS Genet. 2008 Aug 29;4(8):e1000183. doi: 10.1371/journal.pgen.1000183 (PMC2515631; doi:10.1371/journal.pgen.1000183)
Supplement: Table S1 — Rearrangements identified by read-pairs inconsistent with the S288C reference genome. (0.12 MB XLS) [file pgen.1000183.s001.xls]

## Sheet: Sheet1
Table S1. Rearrangements identified by read-pairs inconsistent with the S288C reference genome.
Strain	Breakpoint 1	Breakpoint 2	Read-pairs	Inferred Rearrangment
YPS163	ChrVII-L:COS12	ChrXII-L:AYT1	6	VII-XII-CEN
M22	ChrVI-L:YFL052W	ChrX-L:YJL216C	5	VI-X-CEN
M22	ChrXVI-L:SSU1	ChrVIII-L:ECM34	3	XVI-VIII-CEN, VIII-XVI-CEN
M22	ChrXIII-R:FET4	ChrXVI-L:SAM4	3	CEN-XIII-XVI
The inferred order of chromosome segments produced by the rearrangment is given with respect to the centromere (CEN).
Two orderings are given for the ChrXVI-ChrVIII rearrangement since there is evidence that the translocation is reciprocal.
