# Supplementary material for: A Catalog of Neutral and Deleterious Polymorphism in Yeast
Source: PLoS Genet. 2008 Aug 29;4(8):e1000183. doi: 10.1371/journal.pgen.1000183 (PMC2515631; doi:10.1371/journal.pgen.1000183)
Supplement: Table S2 — Summary of Insertion/deletion polymorphism greater than 100 bp in length. (0.11 MB XLS) [file pgen.1000183.s002.xls]

## Sheet: Sheet1
Table S2. Summary of Insertion/deletion polymorphism greater than 100 bp in length.
Strain with insertion	Full length					LTR
	Ty1	Ty2	Ty3	Ty4		Ty1	Ty2	Ty3	Ty4		Noncoding	Coding
S288C	26	8	1	1		15	6	11	7		11	9
M22						2		4			3	5
YPS163						1		1			2	2
M22 and YPS163											2	3
One S288C insertion includes two full length Ty1 elements
