# Supplementary material for: A Catalog of Neutral and Deleterious Polymorphism in Yeast
Source: PLoS Genet. 2008 Aug 29;4(8):e1000183. doi: 10.1371/journal.pgen.1000183 (PMC2515631; doi:10.1371/journal.pgen.1000183)
Supplement: Table S3 — Strain-specific variation. (0.11 MB XLS) [file pgen.1000183.s003.xls]

## Sheet: Sheet1
Table S3. Strain-specific variation.
Class	Subclass	Strain				Total
		YPS163	M22	S288C
Insertion/deletion	Noncoding	2216	1316	685		4217
	Coding	350	261	144		755
SNPs	Noncoding	13036	7422	4193		24651
	Nonsynonymous	5965	4293	2685		12943
	Synonymous	14518	7504	4235		26257
Total	All	36085	20796	11942		68823
Strain-specific indel and SNP rates were inferred by parsimony. Insertions and deletions (In/Del) were classified relative to the other two strains.
