# Supplementary material for: A Catalog of Neutral and Deleterious Polymorphism in Yeast
Source: PLoS Genet. 2008 Aug 29;4(8):e1000183. doi: 10.1371/journal.pgen.1000183 (PMC2515631; doi:10.1371/journal.pgen.1000183)
Supplement: Table S4 — Rate of polymorphism in S. cerevisiae compared to divergence between S. cerevisiae and S. paradoxus in different classes of sites. (0.12 MB XLS) [file pgen.1000183.s004.xls]

## Sheet: Sheet1
Table S4. Rate of polymorphism in S. cerevisiae compared to divergence between S. cerevisiae and S. paradoxus in different classes of sites.
Class	Sites	Coverage	Rate			Relative rate
			Polymorphism	Divergence		Polymorphism	Divergence
ARS	17302	0.453359	0.008934	0.262717		0.668113	0.617202
CDS-SYN	1533680	0.676596	0.013372	0.425658		1	1
CDS-NSN	4259280	0.712182	0.00197818	0.0424377		0.147935	0.0996991
CEN	880	0.446701	0.0280236	0.356939		2.0957	0.838558
INT	43533	0.678539	0.00722417	0.207853		0.540247	0.48831
NC	1728570	0.589694	0.00740033	0.203621		0.55342	0.478368
ncRNA	16178	0.589105	0.00338803	0.0701338		0.253367	0.164766
PG	5808	0.50787	0.0099439	0.129292		0.743636	0.303746
RR	5016	0.047306	0.0172306	0.243044		1.28856	0.570984
TEL	354	0.00820679	0.041	0.0963937		3.06611	0.226458
tRNA	9431	0.482824	7.06927e-05	0.000742629		0.00528662	0.00174466
Classes of functional sequences from the S288C genome annotation are: autonomously replicating sequence (ARS), coding synonymous (CDS-SYN) and nonsynonymous (CDS-NSN), centromere (CEN), intron (INT), noncoding (NC), noncoding RNA gene (ncRNA), pseudogene (PG), repeat region (RR), telomere (TEL), transfer RNA gene (tRNA).
Sites are the number of bases with both divergence data and polymorphism data for all three strains. Coverage is the number of sites examined relative to all sites in the S288C genome.
The relative rate of polymorphism and divergence is the rate of each class relative to synonymous sites, both were estimated using HyPhy.
