# Supplementary material for: A Catalog of Neutral and Deleterious Polymorphism in Yeast
Source: PLoS Genet. 2008 Aug 29;4(8):e1000183. doi: 10.1371/journal.pgen.1000183 (PMC2515631; doi:10.1371/journal.pgen.1000183)
Supplement: Table S5 — M22 and YPS163 sequences that do not align to the S288C genome. (0.08 MB XLS) [file pgen.1000183.s005.xls]

## Sheet: Sheet1
Table S5. M22 and YPS163 sequences that do not align to the S288C genome.
Query strain	Contig	Subject match	Similarity to fungal proteins	Length	Identify
YPS163	Contig1062	RM11	AWA1, cell wall protein from Sake yeast (Sc, e-7)	642	0.996132
	Contig1098	YJM789	YDR417C, hypothetical protein (Sc), similar to protein component of the (60S) ribosomal subunit	683	0.989691
	Contig1143	RM11	Dicarboxylic amino acid permease (Ca)	530	0.992453
	Contig1267	RM11	HMRA2, homeobox-domain protein encoded by the MATalpha mating type cassette (Sc)	1726	0.996226
	Contig1285	RM11	Putative dicarboxylic amino acid permease (Ca)	788	0.994917
	Contig1314	YJM789	KHS1, killer toxin precursor (Sc)	441	0.958621
	Contig135	RM11	Cos5p (Sc), putative GPI-anchored aspartic protease (Sc), hypothetical protein (S. pombe)	14557	0.993672
	Contig1897	RM11	Protein of unknown function (Sc, e-5), similar to alpha-D-glucosidases	685	0.97307
	Contig387	RM11	MPR1, Azetidine-2-carboxylic acid acetyltransferase (Sp)	6863	0.98503
	Contig618	RM11	HXT17, hexose transporter (Sc)	2041	0.985822
M22	Contig104	RM11	AAD14 probable aryl-alcohol dehydrogenase (Sc)	3828	0.9919
	Contig1811	RM11	Unnamed protein (K.lactis) similar to MFS transporter	832	1
	Contig201	YJM789	KHS1, killer heat sensitive toxin (Sc)	768	1
	Contig2825	YJM789	FLO5, flocculation protein (Sc)	3109	0.916376
	Contig29	RM11	Unnamed protein (K.lactis), similar to 5-oxo-L-prolinase	8778	0.999231
	Contig500.2	YJM789	PRM9, Pheromone-regulated protein (Sc)	6395	0.991319
The species with the closest protein match is shown in parentheses. Sc is S. cerevisiae, Sp is S. paradoxus, Ca is C. albicans, Kl is K. lactis. E-values less than e-20 are shown.
