# Supplementary material for: A Catalog of Neutral and Deleterious Polymorphism in Yeast
Source: PLoS Genet. 2008 Aug 29;4(8):e1000183. doi: 10.1371/journal.pgen.1000183 (PMC2515631; doi:10.1371/journal.pgen.1000183)
Supplement: Dataset S3 — Deleterious coding and noncoding SNPs. (3.33 MB XLS) [file pgen.1000183.s009.xls]

## Sheet: all significant SNPs
Chr	Location	5' Feature	Distance upstream of SNP	3' Feature	Distance downstream of SNP	Strain with SNP	Ancestral Allele	Derived Allele	Coding/Noncoding	Significant constraint test	SIFT	within Known TFBS	"semi-conserved" SNP	within Phylonet Motif	Phylonet and 2ns < -1	Constraint Test P-value	constraint (dn/ds)	homologs	deep homologs	identical across species	snp allele seen in ortholog	par	mik	kud	bay	gal	cas	klu	klac	gos	calb	SIFT	PhastCons Score	5 in a row identical across sensu stricto	Conserved Known TFBS at 0.01 level	Avg. Posterior at 01 level	Best fitting TFBS	Strand (1 = +, 0 = -)	SNP location in motif	Freq(A1)	Freq(A2)	PatserA1	PatserA2	Patser Par	Patser Mik	Patser Kud (or Bay if 4 species only)	Patser Bay	Conserved Known TFBS at 001 level	Posterior at 001 level
1	33049	GDH3	108	YAL061W	399	M	C	A	NC			1	1			0.0295574	10.4541	2	0	0	1	C	G												1	0.888339	ADR1_PWM	1	4	0.012238	0.963287	5.9113	1.14	5.9113	5.9113	3.037		0
1	33071	GDH3	130	YAL061W	377	M	T	A	NC					1	1	0.668581	0.643491	1	0	0	0	C													0													0
1	33078	GDH3	137	YAL061W	370	M	G	A	NC			1	1			0.132223	0	1	0	1	0	G													1	0.669941	YIR004W-1_PWM	1	10	0.114407	0.718413	6.6974	8.9401	8.9401	8.9401	3.3061		0
1	33087	GDH3	146	YAL061W	361	M	G	A	NC			1	1	1		0.132223	0	1	0	1	0	G												1	23	0.786511	YJL057C-4_PWM	0	2	0.009657	0.979614	4.0448	9.0698	9.0698	9.0698	9.0698		8	0.788874
1	33148	GDH3	207	YAL061W	300	S	T	G	NC					1	1	0.256972	0.337401	2	0	0	1	T		G											0													0
1	33153	GDH3	212	YAL061W	295	M	T	C	NC					1	1	0.764644	0.797807	3	0	0	1	T	A	C											0													0
1	33329	GDH3	388	YAL061W	119	M	A	C	NC					1		0.199627	4.20486	1	0	0	1	A													0													0
1	33893	YAL061W	0			M	C	G	NSN		1					0.0398768	0.253138	8	4	0	0	C	C	C	C	C	A	A	A			0.03
1	34992	YAL061W	290	BDH1	163	M	A	G	NC					1		0.0443477	6.48415	1	0	0	1	A											0.1716		0													0
1	35071	YAL061W	369	BDH1	84	S	T	C	NC					1		0.79924	1.37223	1	0	0	0	A											0.0138		0													0
1	35669	BDH1	0			M	G	A	NSN	1						6.24e-06	0.0479824	9	5	0	10	G	G	G	G	G	G	G	G		A	0.36
1	36120	BDH1	0			S	A	C	NSN	1	1					1.11e-08	0	9	5	1	0	A	A	A	A	A	A	A	A		A	0
1	36314	BDH1	10	YAL059C-A	182	M	A	G	NC					1	1	0.152731	0.393462	4	0	0	0	A	A	A	C										0													0
1	37256	ECM1	108	CNE1	208	M	T	C	NC			1	1			0.057985	153.816	1	0	0	0	G											0.0139		2	0.751798	DIG1_PWM	1	13	0.915419	0.03518	1.4892	4.3426	6.9345	7.436	3.8205	4.4541	0
1	37316	ECM1	168	CNE1	148	M	T	A	NC					1	1	0.132223	0	1	0	1	0	T											0.0026		0													0
1	39106	YAL056C-A	59	GPB2	153	M	G	A	NC			1		1	1	0.0251901	0	2	0	1	0	G	G										0.0188		1	0.578963	YOL011W-1_PWM	1	3	0.927966	0.035311	4.4057	0.7315	4.4057	7.9974	2.3851	-0.0343	0
1	39163	YAL056C-A	116	GPB2	96	S	G	C	NC			1	1	1	1	0.00506965	0	3	0	1	0	G	G	G									0.7952	1	12	0.947509	YOL126C-4_PWM	1	3	0.97381	0.002381	7.025	1.0112	7.025	7.025	9.7658	7.025	3	0.953987
1	42116	GPB2	214	PEX22	61	S	C	T	NC					1		1	1.82789	0	0	1	0												0.0006		0													0
1	43138	ACS1	0			M	G	A	NSN	1						7.72e-05	0.102257	9	5	0	0	G	G	G	G	C	G	G	G	G		0.11
1	45025	ACS1	2	HUF2	874	S	A	G	NC			1	1			0.00506965	0	3	0	1	0	A	A	A									0.9712	1	1	0.979805	MET31_PWM	1	6	0.382867	0.00025	5.7899	-1.1396	4.6932	4.6932	5.7899	3.4955	0
1	46231	HUF2	0			S	G	C	NSN	1	1					6.33e-07	0	8	4	1	0	G	G	G	G	G	G	G	G			0
1	48287	HUF2	36	OAF1	277	M	A	T	NC			1	1			0.00106841	0	4	0	1	0	A	A	A	A								0.5996	1	3	0.910158	YDR476C-1_PWM	0	5	0.006888	0.976094	4.2025	9.1563	9.1563	9.1563	5.968		1	0.910464
1	48752	OAF1	0			S	C	T	NSN	1	1					1.16e-06	0	9	5	1	0	C	C	C	C	C	C	C	C	C		0
1	48772	OAF1	0			S	A	T	NSN	1	1					6.3e-07	0	9	5	0	0	A	A	A	A	A	A	C	A	A		0
1	49904	OAF1	0			S	A	C	NSN	1	1					0.000288751	0	6	2	1	0	A	A	A	A	A	A					0
1	52734	YAL049C	138	GEM1	67	M	A	G	NC			1	1	1		0.132223	0	1	0	1	0	A											0.2119		1	0.704202	YJL180C-3_PWM	0	8	0.891509	0.046226	4.6262	7.1801	7.4993	9.1999	4.1956	4.6141	0
1	53844	GEM1	0			S	A	G	NSN	1						2e-05	0.0886216	9	6	0	2	A	G		A	A	A	A	A	A	G	0.27
1	53866	GEM1	0			M	A	G	NSN	1						1.22e-05	0.11581	9	6	0	5	A	A		A	G	A	A	A	A	A	0.38
1	56872	SPC72	14	YAL046C	157	M	T	C	NC					1		0.155753	0.390105	4	0	0	2	T	C	T	T								0.0009		0													0
1	56879	SPC72	21	YAL046C	150	M	T	C	NC			1	1	1		0.167364	0.401602	4	0	1	0	T	T	T	T								0.033		1	0.728988	YNL069C-4_PWM	1	5	0.045699	0.938172	4.4271	7.0435	7.0435	3.1484	2.3561		0
1	56905	SPC72	47	YAL046C	124	M	G	C	NC			1				0.0240609	0.177055	4	0	0	0	G	G	G	A								0.9545		1	0.63104	AZF1_PWM	0	15	0.125125	0.291958	4.5976	5.4449	8.2515	8.2515	-2.1806		0
1	58196	GCV3	0			S	G	T	NSN	1						0.000168656	0.0900879	10	6	0	5	G	G	G	G	T	G	G	G	G	G	0.42
1	58247	GCV3	0			S	G	T	NSN	1						2.72e-06	0.0431766	10	6	0	6	G	G	G	G	G	T	G	G	G	G	0.2
1	59660	PTA1	0			S	C	G	NSN	1	1					1.58e-05	0	7	3	1	0	C	C	C	C	C		C		C		0
1	62727	ERV46	163	CDC24	113	Y	A	G	NC			1		1		0.00506965	0	3	0	1	0	A	A	A									0.9803	1	3	0.656761	AZF1_PWM	1	15	0.125125	0.582667	10.611	9.4782	11.7092	0.7811	6.109		0
1	62767	ERV46	203	CDC24	73	S	G	A	NC					1	1	0.152731	0.393462	4	0	0	0	G	G	G	T								0.1808		0													0
1	67716	CLN3	195	CYC3	1000	S	T	C	NC			1	1	1		0.0251901	0	2	0	1	0	T	T										0.9978	1	1	0.682268	YMR134W-2_PWM	0	7	0.084395	0.906051	4.2132	2.2451	4.2132	4.2132	4.0309		0
1	69952	CYC3	426	CDC19	1834	Y	A	T	NC					1	1	0.132223	0	1	0	1	0	A											0.0019		0													0
1	70622	CYC3	1096	CDC19	1164	Y	C	T	NC					1	1	1	1.82789	0	0	1	0												0.0002		0													0
1	71132	CYC3	1606	CDC19	654	M	T	C	NC			1	1	1		0.432961	0.47468	2	0	1	0	T	T										0.4327		1	0.723875	YOR120W-5_PWM	0	1	0.029221	0.107143	0.1137	1.0075	4.526	3.4964	7.3068		0
1	71167	CYC3	1641	CDC19	619	M	T	C	NC			1	1	1		0.00106841	0	4	0	1	0	T	T	T	T								1	1	7	0.756828	YDL204W-8_PWM	0	1	0.026471	0.955882	6.7594	9.9406	9.9406	9.9406	9.9406		5	0.756834
1	71532	CYC3	2006	CDC19	254	Y	G	A	NC			1	1			0.00624818	0	3	0	1	0	G	G	G									0.9917	1	3	0.669128	YGR120C-3_PWM	1	0	0.071705	0.684109	5.4096	2.7486	5.4096	5.4096	5.4096		0
1	71602	CYC3	2076	CDC19	184	S	A	G	NC			1	1	1		0.00506965	0	3	0	1	0	A	A	A									0.9981	1	5	0.839071	YAP3_PWM	1	4	0.012238	0.963287	8.5714	4.6111	8.5714	8.5714	8.5714		1	0.839861
1	71617	CYC3	2091	CDC19	169	Y	T	C	NC			1	1	1		0.00106841	0	4	0	1	0	T	T	T	T								0.9983	1	12	0.791477	YNL078W-10_PWM	0	8	0.002688	0.798387	7.0397	1.7514	7.0397	7.0397	7.0397		5	0.809722
1	72863	CDC19|.	0			Y	A	G	NSN	1						0.000117433	0.0570819	8	5	0	1	A	A		A	A	A	G	G	A
1	72953	CDC19|.	0			Y	A	G	NSN	1						0.000245724	0.114822	8	5	0	2	A	G		A	A	A	A	A	A
1	73872	YAL037C-A	353	YAL037W	148	Y	C	T	NC					1		0.313644	0.395196	2	0	1	0	C	C										0.0038		0													0
1	76157	RBG1	4	FUN12	270	M	G	C	NC			1	1			0.0126075	0.198866	5	1	0	5	G	G	G	G	C							0.9473	1	2	0.754113	SWI5_PWM	0	1	0.83325	0.05525	-0.2698	2.4436	4.3664	2.7432	4.3664	4.0668	0
1	76369	RBG1	216	FUN12	58	M	G	C	NC			1	1	1		0.00106841	0	4	0	1	0	G	G	G	G								0.267		7	0.801629	YDL028C-7_PWM	0	2	0.036802	0.153553	5.8992	7.3276	7.3276	4.5476	7.3276	3.3641	1	0.838908
1	76387	RBG1	234	FUN12	40	M	A	G	NC					1		0.00106841	0	4	0	1	0	A	A	A	A								0.0227		0													0
1	76418	RBG1	265	FUN12	9	S	C	T	NC			1				0.196497	0.431404	4	0	0	3	C	C	T	T								0.979	1	3	0.559466	GAT1_PWM	0	3	0.966284	0.009241	4.3287	8.573	4.3287	0.0843	8.573	4.3287	0
1	78930	FUN12	0			Y	A	G	NSN	1						3.03e-07	0.0386304	10	6	0	9	A	A	A	A	A	A	A	A	G	A	0.29
1	81981	FUN19	29	POP5	725	M	A	G	NC			1	1			0.167212	0.403419	4	0	1	0	A	A	A	A								0.9878	1	2	0.834737	YOL027C-9_PWM	1	5	0.007576	0.734848	2.9729	7.1422	4.4453	0.5525	7.1422		0
1	82077	FUN19	125	POP5	629	Y	C	G	NC			1	1			0.00106841	0	4	0	1	0	C	C	C	C								1	1	7	0.746564	YDR002W-1_PWM	0	6	0.056557	0.853279	10.0451	7.3313	10.0451	10.0451	10.0451		4	0.746546
1	82100	FUN19	148	POP5	606	Y	T	C	NC			1	1	1		0.00106841	0	4	0	1	0	T	T	T	T								0.9987	1	11	0.829569	GAT1_PWM	1	4	0.009241	0.966284	8.573	4.3287	8.573	8.573	8.573		3	0.83202
1	82380	FUN19	428	POP5	326	S	G	A	NC					1	1	0.132223	0	1	0	1	0	G											0.0186		0													0
1	87125	GIP4	93	SNC1	161	M	C	T	NC					1		0.0277187	0.179653	4	0	0	1	C	T	T	T								0.5618		0													0
1	90666	MYO4	0			Y	A	G	NSN	1						9.43e-07	0.0420017	10	6	1	0	A	A	A	A	A	A	A	A	A	A	0.14
1	92116	MYO4	0			S	G	C	NSN	1	1					0.000528006	0.0754837	9	5	0	5	G	G	G	G	C	A	A	A	G		0.04
1	92311	MYO4	40	FRT2	589	S	T	G	NC			1		1		0.580734	1.54235	4	0	0	1	T	G	T	T										6	0.526531	YOR377W-2_PWM	1	3	0.721338	0.122611	1.8726	4.0502	6.0009	5.5852	6.4064	3.8234	0
1	92369	MYO4	98	FRT2	531	S	T	A	NC			1	1			0.00106841	0	4	0	1	0	T	T	T	T									1	5	0.798614	GLN3_PWM	1	7	0.662587	0.02023	5.8944	2.4054	5.8944	4.4306	4.4306	5.8944	0
1	92892	MYO4	621	FRT2	8	Y	T	C	NC			1	1	1	1	0.0889221	0.244521	3	0	1	0	T	T	T											1	0.772239	MAC1_PWM	1	2	0.71425	0.02125	6.4983	3.3888	5.1462	7.086	7.7936	2.4696	1	0.772239
1	97025	DRS2	0			S	A	T	NSN	1						0.000137817	0.101413	9	6	0	8	A	A		A	A	A	A	T	A	T	0.53
1	97026	DRS2	0			S	T	A	NSN	1	1					1.27e-05	0.0888782	9	6	0	10	C	T		C	T	T	T	C	T	A	0.03
1	98350	DRS2	0			S	C	G	NSN	1						0.000884651	0.0739552	7	3	1	0	C	C	C	C	C	C		C
1	98351	DRS2	0			S	G	C	NSN	1						0.000896317	0.0740385	7	3	1	0	G	G	G	G	G	G		G
1	98420	DRS2	0			Y	A	T	NSN	1						1.01e-09	0.0281117	10	6	1	0	A	A	A	A	A	A	A	A	A	A	0.13
1	99841	DRS2	143	MAK16	384	S	T	A	NC			1	1			0.00106841	0	4	0	1	0	T	T	T	T								0.9929	1	5	0.688235	YBR260C-1_PWM	0	9	0.097162	0.677948	7.1274	5.1847	7.1274	7.1274	7.1274		1	0.687216
1	100064	DRS2	366	MAK16	161	S	T	A	NC			1	1			0.112851	0.258915	3	0	1	0	T	T	T									0.9448		2	0.831044	YGL070C-9_PWM	1	6	0.018116	0.786232	5.8783	2.1078	7.6546	6.2721	8.2714		1	0.831949
1	101231	MAK16	85	LTE1	334	Y	G	C	NC			1		1		0.79924	1.37223	1	0	0	0	A											0.7298		3	0.617373	RME1_PWM	1	4	0.00025	0.10015	-0.7724	5.2215	5.2599	3.6416	5.2599		0
1	101372	MAK16	226	LTE1	193	Y	T	A	NC			1	1	1	1	0.132223	0	1	0	1	0	A											0.0062		1	0.908038	PHO2_PWM	0	2	0.007243	0.983267	4.7457	-0.1651	4.7457	4.7457	2.7284		0
1	110857	CCR4	0			Y	G	A	NSN	1						0.000143863	0	6	2	1	0	G	G	G	G		G	G
1	111181	CCR4	0			Y	G	A	NSN	1						0.000117086	0.155393	10	6	0	8	G	G	G	G	G	G	G	A	A	C	0.39
1	114825	YAL019W-A	5	FUN30	94	S	T	C	NC			1				0.171321	0.399959	4	0	1	0	T	T	T	T								0.0599	1	1	0.591554	SWI5_PWM	0	4	0.06325	0.03125	2.2442	1.9446	3.6621	2.0466	4.3664	3.6621	0
1	119606	YAL018C	64	PSK1	619	Y	T	C	NC					1		0.132223	0	1	0	1	0	T											0.0002		0													0
1	119774	YAL018C	232	PSK1	451	M	A	T	NC			1	1	1	1	0.00360749	0	3	0	1	0	A	A		A								0.071	1	5	0.891695	YER013W-2_PWM	1	1	0.000403	0.968196	2.1075	9.8928	9.8928	9.8928	9.8928		3	0.89169
1	119828	YAL018C	286	PSK1	397	M	G	A	NC			1	1	1		0.0657859	0.221167	3	0	1	0	G	G		G								0.1991		2	0.715269	YBL055C-1_PWM	0	6	0.054124	0.930412	0.6852	3.935	3.935	5.3054	5.0426		0
1	119845	YAL018C	303	PSK1	380	M	A	G	NC			1	1	1		0.00360749	0	3	0	1	0	A	A		A								0.7903	1	10	0.709586	YDR002W-1_PWM	0	1	0.072951	0.909016	7.928	10.0451	10.0451	10.0451	10.0451		4	0.710288
1	119931	YAL018C	389	PSK1	294	M	G	A	NC			1				0.942972	1.04392	2	0	0	0	T			T								0.9491		3	0.491124	FKH2_PWM	1	1	0.21725	0.17225	5.1792	5.0059	6.5892	6.1014	7.3371		1	0.45438
1	119953	YAL018C	411	PSK1	272	M	C	T	NC			1	1	1		0.122457	2.97271	3	0	0	1	C	A		C								0.6198		1	0.681589	YGR263C-1_PWM	1	8	0.068792	0.860738	8.9568	11.889	8.6036	4.631	9.475		0
1	121958	PSK1	0			S	T	C	NSN	1						1.7e-05	0.0540864	9	5	1	0	T	T	T	T	T	T	T	T	T
1	124650	YAL016C-B	157	YAL016C-A	105	Y	G	A	NC					1	1	0.171525	3.09078	2	0	0	1	G	A										0.0365		0													0
1	124720	YAL016C-B	227	YAL016C-A	35	S	C	A	NC			1		1	1	0.353228	0.521044	3	0	0	4	C	C		A								0.965		4	0.665704	YCR024C-A-10_PWM	0	7	0.162467	0.059019	9.7907	10.3978	7.8127	11.4993	8.4191		2	0.664964
1	127275	NTG1	0			S	C	G	NSN	1						3.82e-06	0.0435799	10	6	0	9	C	C	C	C	C	C	C	C	G	C	0.26
1	127605	NTG1	0			M	A	C	NSN	1	1					1.7e-08	0	9	5	1	0	A	A	A	A	A	A	A	A	A		0
1	130255	DEP1	0			Y	C	T	NSN		1					0.00230649	0.119985	8	5	0	0	C	C		C	C	A	A	A	A		0
1	134852	MDM10	0			S	T	A	NSN	1	1					8.24e-08	0.0356714	10	6	0	0	T	T	T	C	T	C	C	T	C	T	0.02
1	134854	MDM10	0			S	A	C	NSN	1	1					7.47e-08	0.0355437	10	6	1	0	A	A	A	A	A	A	A	A	A	A	0.04
1	135716	MDM10	49	SPO7	139	M	T	A	NC			1	1	1	1	0.188992	0.417507	4	0	1	0	T	T	T	T								0.4113		1	0.703237	ARR1_PWM	0	7	0.80525	0.09025	0.8961	3.0847	3.0847	2.1061	3.0847	1.0428	0
1	136049	SPO7	0			M	C	T	NSN	1	1					0.000807708	0.124082	9	5	1	0	C	C	C	C	C	C	C	C	C		0.03
1	138501	ERP2	154	RR	331	Y	A	G	NC			1	1	1	1	0.00106841	0	4	0	1	0	A	A	A	A								0.9859		6	0.705114	YEL003W-2_PWM	1	1	0.036885	0.004098	3.9935	2.2018	3.9935	3.9935	3.9935	3.9935	2	0.684913
1	140169	SSA1	0			S	C	T	NSN	1	1					2.56e-08	0	10	6	1	0	C	C	C	C	C	C	C	C	C	C	0
1	140182	SSA1	0			S	C	T	NSN	1	1					3.36e-08	0	10	6	1	0	C	C	C	C	C	C	C	C	C	C	0
1	140691	SSA1	0			Y	A	G	NSN	1	1					2.56e-09	0	10	6	1	0	A	A	A	A	A	A	A	A	A	A	0
1	140811	.|SSA1	0			S	C	T	NSN	1						3.4e-06	0.0441317	10	6	1	0	C	C	C	C	C	C	C	C	C	C
1	141512	SSA1	79	EFB1	663	Y	G	C	NC					1		0.286234	0.475983	4	0	1	0	G	G	G	G								0.3302		0													0
1	141685	SSA1	252	EFB1	490	M	C	T	NC			1				0.00106841	0	4	0	1	0	C	C	C	C								1	1	5	0.590979	YCL050C-1_PWM	0	4	0.337591	0.337591	13.4871	13.8926	13.8926	15.0582	15.0582		2	0.590979
1	141986	SSA1	553	EFB1	189	S	C	T	NC			1	1	1		0.00360749	0	3	0	1	0	C	C		C								0.9961	1	7	0.680175	YKL114C-3_PWM	0	11	0.080688	0.466931	8.3271	6.166	8.3271	5.6746	8.3438		1	0.664039
1	151523	CEN	0			S	T	C	NC			1				1	1.82789	0	0	1	0														1	0.549466	DIG1_PWM	1	10	0.074102	0.862525	5.0259	2.166	6.2388	0.9072	3.4045		0
1	158643	RFA1	22	SEN34	323	S	T	C	NC			1		1	1	0.141673	0.379296	4	0	0	0	G	T	T	T								0.0525		1	0.647035	YGR120C-3_PWM	1	9	0.831395	0.071705	7.9548	5.9098	5.7954	8.2119	5.395	2.1844	0
1	158735	RFA1	114	SEN34	231	M	T	A	NC			1				0.522306	0.665742	4	0	1	0	T	T	T	T								0.5276		1	0.625656	FKH2_PWM	1	2	0.492757	0.203047	3.3409	2.4543	3.6112	4.566	2.6422	7.6939	0
1	158826	RFA1	205	SEN34	140	M	G	C	NC			1	1	1	1	0.188992	0.417507	4	0	1	0	G	G	G	G								0.073		1	0.86137	YJR075W-6_PWM	0	9	0.857843	0.014706	7.6742	11.7404	6.3073	6.8176	6.0468	5.7405	0
1	158829	RFA1	208	SEN34	137	M	G	A	NC					1		0.00106841	0	4	0	1	0	G	G	G	G								0.0385		0													0
1	160235	RR	0			S	A	G	NC	1						0.000869793	0.101878	6	2	1	0	A	A	A	A		A	A					0.7101
1	169200	BUD14	334	ADE1	169	M	C	T	NC			1	1	1	1	0.028844	0.180689	4	0	1	0	C	C	C	C								0.9557		5	0.718416	YCL050C-1_PWM	1	1	0.870438	0.089416	1.8157	4.4969	4.4969	-0.2753	4.4969	4.4969	0
1	172112	KIN3	414	CDC15	96	S	A	C	NC					1	1	0.132223	0	1	0	1	0	A											0.0121		0													0
1	172154	KIN3	456	CDC15	54	Y	A	G	NC					1		0.199627	4.20486	1	0	0	1	A											0.0089		0													0
1	174442	CDC15	0			M	A	G	NSN	1						5.15e-05	0.0892497	10	6	0	10	A	A	A	A	A	A	T	T	T	G	0.42
1	181191	tRNA	19	tRNA	13	S	T	G	NC	1						0.000139855	0.123225	8	5	0	0		T	T	T	T	A	T	T	T			0.0004
1	182491	tRNA	1243	tRNA	24	M	G	A	NC	1						0.000560082	0.171828	9	5	0	0	A	A	A	A	A	A		C	A	A		0.0015
1	182494	tRNA	1246	tRNA	21	M	A	T	NC	1						2.6e-10	0.0209279	9	5	1	0	A	A	A	A	A	A		A	A	A		0.0013
1	182513	tRNA	1265	tRNA	2	Y	A	T	NC	1						2.57e-07	0.0305206	6	2	1	0	T	T	T	T	T	T						1
1	182548	tRNA	0			M	G	A	NC	1						2.11e-06	0.0952511	9	5	0	1	A	G	G	G	G	A		G	T	A		0.9972
1	193355	SWH1	0			S	A	G	NSN	1						6.65e-05	0.117629	9	5	1	0	A	A	A	A	A	A	A	A	A		0.18
2	11379	SRO77	0			S	G	T	NSN	1	1					0.000176795	0	6	2	1	0	G	G	G	G	G		G				0
2	17986	PKC1	290	YBL104C	190	M	G	T	NC					1		0.00106841	0	4	0	1	0	G	G	G	G								0.814	1	0													0
2	18082	PKC1	386	YBL104C	94	Y	T	A	NC					1		0.126298	0.372098	4	0	1	0	T	T	T	T								0.001		0													0
2	23913	RTG3	378	SFT2	184	S	A	C	NC			1		1		0.402003	0.612042	4	0	0	0	A	A	T	G								0.93		11	0.601285	YDL235C-1_PWM	0	10	0.048258	0.714441	6.9598	10.0602	6.9598	6.9598	8.0734	8.6177	2	0.59105
2	23961	RTG3	426	SFT2	136	Y	C	T	NC					1	1	0.460068	1.5612	3	0	0	1	C		C	T								0.0013		0													0
2	36386	RR	168	tRNA	8	S	C	T	NC	1						1.47e-05	0.0951312	8	4	0	0	C	C	C	C	C	G	C		C			0.1086
2	36489	tRNA	4	YBL100C	496	M	C	T	NC	1						0.000261371	0.143514	8	4	1	0	T	T	T	T	T	T	T		T			0.0542
2	38067	ATP1	0			S	T	C	NSN	1	1					4.97e-08	0	10	6	1	0	T	T	T	T	T	T	T	T	T	T	0
2	38728	ATP1	41	BNA4	413	S	A	C	NC			1		1		0.00106841	0	4	0	1	0	A	A	A	A								0.9984	1	16	0.616257	YHL035C-9_PWM	0	4	0.181034	0.712069	7.8383	9.6133	7.8383	7.8383	7.8383	5.4693	4	0.611527
2	38776	ATP1	89	BNA4	365	M	C	A	NC			1	1			0.776714	0.8053	2	0	0	2	C	A										0.8547		6	0.791793	AZF1_PWM	1	0	0.762488	0.007243	2.2177	-2.0334	3.6262	9.6193	6.2849	11.4179	0
2	38797	ATP1	110	BNA4	344	M	G	A	NC			1		1		0.140868	0.380722	4	0	0	1	G	A	A	A								0.9114		3	0.623242	YOR377W-2_PWM	0	1	0.797771	0.039809	11.302	8.7097	5.3065	6.5765	11.302	4.6702	1	0.623322
2	38800	ATP1	113	BNA4	341	S	A	C	NC			1		1		0.40044	0.60634	4	0	0	0	T	C	C	C								0.9111		2	0.62687	YOR377W-2_PWM	0	4	0.797771	0.14172	6.5763	8.7097	5.3065	6.5765	11.302	4.6702	0
2	38813	ATP1	126	BNA4	328	M	G	A	NC			1	1	1		0.843717	0.796561	1	0	1	0	A											0.928		1	0.714252	DIG1_PWM	0	10	0.074102	0.862525	3.0541	5.914	3.3957	4.25	5.7744	6.8777	0
2	38917	ATP1	230	BNA4	224	S	T	C	NC			1	1			0.0966048	0.249213	3	0	1	0	T	T	T									0.9137		2	0.767017	SMP1_PWM	0	2	0.012238	0.963287	6.5001	2.5397	2.1343	5.6891	6.0946	1.3233	0
2	38920	ATP1	233	BNA4	221	S	A	C	NC			1		1		0.109626	0.253473	3	0	1	0	A	A	A									0.9438		4	0.609215	DIG1_PWM	0	1	0.398453	0.218812	4.6603	4.4664	3.9217	5.3343	4.6603	4.2941	0
2	48369	MAP2	0			S	A	T	NSN	1	1					7.18e-06	0.086607	10	6	0	0	A	A	A	A	A	A	A	A	A	C	0.01
2	48693	MAP2	68	MRP21	128	Y	G	T	NC			1		1		0.403963	0.449146	2	0	1	0	G	G										0.6523		1	0.535487	YDR231C-7_PWM	0	1	0.050905	0.765837	7.1731	4.8675	7.9746	8.6832	6.8156	4.4466	0
2	71417	ALG3	293	YBL081W	445	Y	C	T	NC			1		1		0.0632326	0.216055	3	0	0	1	C	T	T									0.0569		2	0.658527	YLR075W-3_PWM	1	11	0.898649	0.087838	4.039	1.3081	4.039	6.5053	6.3025	9.2362	1	0.66045
2	71491	ALG3	367	YBL081W	371	Y	A	G	NC			1				0.141327	0.384918	4	0	0	4	A	A	C	G								0.9951		6	0.642026	XBP1_PWM	0	6	0.03225	0.93525	9.9645	6.1917	6.1917	6.1917	6.5972	9.9645	2	0.64856
2	73306	PET112	0			M	C	A	NSN		1					0.00102515	0	6	2	0	0	C	T	T	T			T		C		0
2	73351	PET112	0			S	A	G	NSN		1					0.00293324	0.0881602	6	2	0	0	A	A	C	A			A		A		0
2	73450	PET112	0			S	C	G	NSN	1						0.000673116	0.120734	9	5	0	0	C	C	C	C	A	A	C	C	C		0.23
2	73960	PET112	0			Y	C	T	NSN	1						0.00011122	0.101032	9	6	0	0	C	C		C	C	C	C	C	C	G	0.56
2	75208	PET112	516	NUP170	47	S	G	A	NC			1	1	1		0.00360749	0	3	0	1	0	G	G		G								0.1648		1	0.764675	YKL222C-1_PWM	0	5	0.038856	0.880499	7.178	3.6519	4.721	6.7786	4.721		0
2	76184	NUP170	0			M	G	A	NSN	1						0.000382177	0.163209	9	5	0	6	G	G	G	G	C	A	A	G	A		0.72
2	78679	NUP170	0			Y	A	G	NSN	1	1					1.42e-05	0	8	4	0	0	A	A	A	A	A		A	C	C		0
2	80745	ATG8	17	YBL077W	149	M	T	C	NC			1	1			0.00106841	0	4	0	1	0	T	T	T	T								0.9971		3	0.806112	SPT2_PWM	1	4	0.812438	0.187063	-2.0524	-0.9893	5.8072	5.8072	5.04	5.8072	1	0.634105
2	80836	ATG8	108	YBL077W	58	Y	T	A	NC			1	1	1		0.0310358	0.186218	4	0	1	0	T	T	T	T								0.9789	1	3	0.862193	AZF1_PWM	0	15	0.582667	0.00025	3.9219	-3.833	3.9219	2.2077	1.0748	1.9374	0
2	84350	ILS1	91	SSA3	146	Y	G	A	NC			1	1			0.0952794	0.245747	3	0	1	0	G	G	G									0.9843	1	8	0.793024	YEL036C-10_PWM	1	3	0.026471	0.873529	2.8704	6.7724	5.7631	8.5642	8.5642		2	0.795121
2	92679	PRS4	0			S	A	C	NSN	1						1.24e-05	0.0441207	10	6	0	9	A	A	A	A	A	A	A	A	C	C	0.08
2	92916	PRS4	0			S	A	G	NSN	1	1					2.14e-05	0	7	3	1	0	A	A	A	A	A	A	A				0
2	97752	SEF1	0			Y	C	T	NSN		1					0.00556638	0.192574	9	5	0	0	C	C	C	C	C	C	C	C	G		0.01
2	111308	YBL059W	62	SHP1	130	Y	A	C	NC			1				0.481461	0.655425	4	0	0	4	A	T	T	C								0.6303		1	0.662525	SPT23_PWM	1	6	0.121008	0.07011	2.4111	2.5514	4.1838	7.8499	5.9055	1.0796	0
2	112337	SHP1	0			S	A	C	NSN	1	1					2.71e-09	0	10	6	1	0	A	A	A	A	A	A	A	A	A	A	0
2	112529	SHP1	0			S	G	A	NSN	1	1					3.32e-07	0	9	5	1	0	G	G	G	G	G	G	G	G	G		0
2	113700	PTH2	253	PTC3	64	Y	T	C	NC					1		0.156682	0.393433	4	0	1	0	T	T	T	T								0.0291		0
2	117300	YBL055C	468	YBL054W	291	M	A	G	NC			1		1		0.0263574	0.179574	4	0	1	0	A	A	A	A								0.9599	1	9	0.64623	YNR034W-2_PWM	0	11	0.728261	0.119565	6.389	7.7904	7.7904	8.2807	5.7508	4.2531	2	0.599195
2	120440	SAS3	0			M	G	T	NSN		1					0.0863419	0.364926	9	5	0	0	G	G	A	G	A	G	C		C	G	0.03
2	121911	SAS3	34	PIN4	844	S	A	G	NC					1		0.5054	0.505957	1	0	1	0		G										0.0036		0													0
2	122708	SAS3	831	PIN4	47	Y	T	G	NC			1				0.028844	0.180689	4	0	0	0	T	A	T	T								0.9813		4	0.606483	DIG1_PWM	0	1	0.241766	0.140968	5.6045	5.7384	5.7384	2.5307	7.8813	6.7548	1	0.599479
2	138532	FUI1	0			S	A	C	NSN	1						2.19e-05	0.0533415	9	5	0	0	A	A	G	G	G	G	G	G	G		0.06
2	145738	URA7	7	MRPL16	451	Y	T	C	NC					1		0.126298	0.372098	4	0	1	0	T	T	T	T								0.7453		0													0
2	145923	URA7	192	MRPL16	266	S	T	A	NC			1	1			1	1.82789	0	0	1	0												0.9925		1	0.950367	YEL036C-10_PWM	0	10	0.967647	0.002941	-5.4499	0.3461	-2.8553	3.6255	3.6255	3.6255	0
2	145983	URA7	252	MRPL16	206	S	C	G	NC					1		0.79924	1.37223	1	0	0	0	A											0.011		0													0
2	146953	MRPL16	65	APL3	258	Y	G	A	NC			1		1		0.778314	1.21341	3	0	0	1	G	A	C									0.7614		2	0.412042	GAT3_PWM	1	4	0.653596	0.014236	2.0763	6.3085	6.3085	2.0763	6.4013	-0.7725
2	151924	POL12	0			Y	A	G	NSN	1						0.000176282	0.103758	9	5	0	5	A	A	A	A	G	A	G	A	A		0.48
2	157334	STU1	0			Y	A	G	NSN	1	1					0.000723128	0.0786742	7	3	0	7	A	A	A	A	T		G		G		0.02
2	161690	HEK2	358	SHE1	11	S	C	T	NC			1				0.00106841	0	4	0	1	0	C	C	C	C								0.5024	1	1	0.55126	GLN3_PWM	1	5	0.16009	0.803447	6.13	7.3377	6.2919	5.1743	3.4441	6.2919	0
2	163183	PET9	0			M	G	A	NSN	1						3.8e-06	0.0445703	10	6	0	5	G	G	G	G	A	G	G	G	G	G	0.12
2	163895	PET9	0			M	A	G	NSN	1	1					1.64e-06	0.0418569	10	6	0	1	A	G	G	G	G	G	G	G	G	G	0
2	164364	PET9	364	YBL029C-A	126	M	C	T	NC			1		1		0.427309	0.625013	4	0	0	2	C	T	C	C								0.0348		2	0.559649	YLR396C-1_PWM	1	8	0.528041	0.210506	11.6339	11.1197	10.4656	10.9798	11.1197		2	0.559649
2	168805	RPL19B	378	RPL19B	6	S	T	C	NC	1						0.000641916	0.174043	9	5	0	1	T	T	T	C	T	C	T	C		T		0.3854
2	172248	RRN10	327	NCL1	288	S	T	C	NC			1	1			0.403963	0.449146	2	0	1	0	T	T										0.0087		2	0.77824	PHO2_PWM	0	2	0.983267	0.009241	4.7457	0.4839	4.7457	1.7257	3.8644	4.7457	0
2	173662	NCL1	0			S	C	T	NSN	1						6.88e-05	0.0870541	10	6	0	2	C	T	C	G	C	C	C	C	C	C	0.06
2	177796	MCM2	267	PIM1	80	S	G	A	NC			1	1			0.028844	0.180689	4	0	1	0	A	A	A	A								0.814		2	0.870729	PHO2_PWM	0	4	0.001249	0.998252	2.4854	-3.793	2.4854	3.5268	3.7271		0
2	184944	APN2	0			S	A	T	NSN	1						0.000426888	0.108652	9	5	0	10	A	A	A	A	A	A		C	C	T
2	185424	APN2	0			Y	G	C	NSN	1	1					2.12e-06	0	8	4	1	0	G	G	G	G	G	G	G		G		0
2	197631	tRNA	0			S	A	T	NC	1						9.84e-10	0.024701	9	5	1	0	A	A	A	A	A	A	A	A	A			0.9498
2	203913	SCT1	0			S	G	C	NSN	1	1					2.42e-07	0	9	5	1	0	G	G	G	G	G	G	G	G	G		0
2	210433	HIR1	0			S	G	A	NSN	1	1					1.97e-08	0	10	6	1	0	G	G	G	G	G	G	G	G	G	G	0
2	213548	SLA1	0			M	C	G	NSN	1	1					4.59e-06	0	7	4	1	0	C	C		C	C	C	C	C			0
2	216523	SLA1	154	LDB7	66	M	A	G	NC			1				0.00506965	0	3	0	1	0	A	A	A									0.9555	1	1	0.552198	YKL096W-9_PWM	1	11	0.25	0.053279	6.0523	4.1009	4.1009	4.1009	4.1009		0
2	221056	RR	0			S	A	C	NC	1						8.64e-06	0	4	2	1	0	A	A				A	A					0.9887
2	228254	UTP20	0			M	T	C	NSN	1						0.000717457	0.116862	9	5	0	0	T	T	T	T	A	A	A	A	A		0.06
2	228554	UTP20	0			M	C	T	NSN	1	1					0.000324139	0	6	2	1	0	C	C	C	C	C	C					0
2	230258	UTP20	0			M	C	T	NSN	1						4.95e-06	0.0774784	10	6	0	5	C	C	C	C	T	T	T	T	T	T	1
2	231707	UTP20	0			S	G	A	NSN	1	1					1.66e-08	0	9	5	1	0	G	G	G	G	G	G	G	G	G		0
2	239530	NTH2	0			S	G	T	NSN	1	1					7.27e-09	0	9	5	1	0	G	G	G	G	G	G		G	G	G	0
2	239953	NTH2	0			S	C	T	NSN	1	1					2.65e-08	0	10	6	1	0	C	C	C	C	C	C	C	C	C	C	0
2	240050	NTH2	0			S	T	G	NSN	1						5.5e-06	0.077279	10	6	0	0	C	T	T	T	C	A	T	A	C	T	0.56
2	240880	NTH2	0			M	G	C	NSN		1					0.00154276	0.214476	9	5	0	0	G	G	G	G	G	G	A	A	G		0.04
2	242055	RER2	0			M	G	C	NSN	1						1.11e-07	0.0622118	10	6	0	7	G	G	G	G	G	G	C	G	G	C	0.4
2	242748	RER2	178	COQ1	62	M	C	G	NC			1	1			0.00106841	0	4	0	1	0	C	C	C	C								0.1651		1	0.836483	GLN3_PWM	1	1	0.85525	0.02025	0.2018	3.945	0.456	3.945	3.945	6.7581	0
2	248919	DSF2	0			S	A	G	NSN	1						0.000152217	0.134366	10	6	0	7	A	A	A	A	A	A	G	A	G	A	0.5
2	253220	FLR1	0			S	T	C	NSN	1						0.000373617	0.0722724	7	3	0	0	T	T	T	T	T	A	T				0.4
2	255686	HHF1	4	HHT1	642	S	A	T	NC	1						0.000114064	0.177063	9	5	0	2	A	T	G	G	A	G	G		G	A		0.9983
2	258894	RR	0			M	A	G	NC	1						1.25e-06	0	5	2	1	0	A	A		A		A	A					0.9929
2	266478	tRNA	28	YBR014C	246	S	A	G	NC	1						1.58e-05	0.105628	9	5	0	1	A	G	G	G	G	G	G	G	G
2	268270	MNN2	0			Y	C	T	NSN	1						0.000287824	0.111375	9	5	0	2	C	T	C	C	T	C	C	C	C		0.28
2	269013	MNN2	0			Y	C	T	NSN	1	1					0.000753258	0.122331	9	5	0	0	C	C	C	C	C	C	C	C	G		0.01
2	269578	MNN2	75	YBR016W	668	Y	G	A	NC			1	1	1		0.0251901	0	2	0	1	0	G	G										0.3131		1	0.829426	YOR317W-8_PWM	0	3	0.019231	0.973077	5.1416	9.4711	9.4711	0.628	6.1293		0
2	269653	MNN2	150	YBR016W	593	S	T	C	NC			1	1	1		0.132223	0	1	0	1	0	T											0.1799		1	0.748632	DIG1_PWM	1	13	0.03518	0.915419	5.4797	2.6263	5.4797	3.5779	6.8321		1	0.748632
2	270164	MNN2	661	YBR016W	82	S	C	T	NC			1		1		0.786205	1.17586	3	0	0	0		A	G	G								0.0789		1	0.602843	YER022W-1_PWM	1	2	0.036026	0.014192	6.0288	6.5549	6.7687	5.0855	11.9341		1	0.602843
2	273942	KAP104	239	GAL7	484	Y	A	G	NC					1	1	0.199627	4.20486	1	0	0	0	T											0.0012		0													0
2	274206	KAP104	503	GAL7	220	Y	T	G	NC					1		1	1.82789	0	0	1	0												0.0003		0													0
2	274209	KAP104	506	GAL7	217	Y	T	C	NC					1		1	1.82789	0	0	1	0												0.0002		0													0
2	274224	KAP104	521	GAL7	202	Y	T	C	NC			1				1	1.82789	0	0	1	0												0.0003		1	0.582622	YGL017W-1_PWM	1	6	0.091871	0.160913	5.2253	5.0703	5.2253	6.647	6.2722		0
2	274225	KAP104	522	GAL7	201	Y	T	C	NC			1				1	1.82789	0	0	1	0												0.001		1	0.652325	YGL017W-1_PWM	1	5	0.125278	0.80902	3.6105	5.0703	5.2253	6.647	6.2722		0
2	276799	GAL10	0			Y	C	G	NSN		1					0.151932	0.372474	6	2	0	3	C	T	G	C		T	A				0.02
2	277566	GAL10	0			Y	A	C	NSN	1						0.000523643	0.122529	7	4	0	0	A	A		A		A	A	A		G	0.13
2	278884	GAL10	532	GAL1	136	Y	C	G	NC			1	1	1		0.132223	0	1	0	1	0	C											0.2363		2	0.802611	YDR276C-1_PWM	0	8	0.03733	0.788462	10.3552	7.3049	10.3552	10.3552	8.4011		1	0.802642
2	278927	GAL10	575	GAL1	93	Y	A	G	NC					1	1	0.057985	153.816	1	0	1	0	A											0.0009		0													0
2	280684	GAL1	77	FUR4	758	Y	A	G	NC			1	1	1	1	0.36226	2.34592	1	0	0	1	A											0.0517		2	0.676186	YLR414C-6_PWM	0	6	0.080846	0.891791	5.5717	3.5764	7.1213	7.1805	4.5717		0
2	281251	GAL1	644	FUR4	191	Y	G	A	NC			1	1			0.522511	0.617258	3	0	0	0	G	T	G									0.8321		1	0.85496	GLN3_PWM	0	6	0.007243	0.602647	6.2682	1.4414	6.2682	6.9061	2.0011		0
2	281281	GAL1	674	FUR4	161	Y	C	T	NC					1		0.0169557	0	2	0	1	0	T	T										0.0054		0													0
2	282128	FUR4	0			Y	G	A	NSN	1	1					3.6e-07	0	10	6	1	0	G	G	G	G	G	G	G	G	G	G	0
2	292338	YBR025C	473	ETR1	538	Y	T	C	NC			1				0.251871	2.67826	2	0	0	1	T	T										0.0113		1	0.619119	YGL229C-5_PWM	0	3	0.516667	0.161111	5.2955	6.0554	9.5377	9.1886	12.6381	9.2311	1	0.619119
2	293020	ETR1	0			Y	G	T	NSN		1					0.0733984	0.37448	9	5	0	0	G	G	C	G	C	G	A	G	G		0.01
2	293149	ETR1	0			M	G	A	NSN	1						3.48e-06	0.0438894	10	6	0	0	G	G	G	G	G	G	G	T	G	G	0.12
2	296198	YBR028C	196	CDS1	170	M	C	G	NC			1		1	1	0.118602	0.267458	3	0	1	0	C	C	C									0.3373		3	0.665272	FKH2_PWM	1	6	0.255739	0.151946	2.594	3.1146	2.9195	2.2223	1.2159	6.5522	0
2	296327	YBR028C	325	CDS1	41	M	C	A	NC					1		0.661023	1.3245	3	0	0	2	T	A		G								0.0111		0													0
2	299034	YBR030W	0			S	G	A	NSN	1	1					2.28e-05	0	7	3	1	0	G	G	G	G		G	G	G			0
2	306136	HMT1	160	PDX3	132	M	T	C	NC			1	1			0.132223	0	1	0	1	0	T											0.0758		3	0.687325	YAL040C-4_PWM	1	1	0.106851	0.783742	11.9162	9.5181	9.5181	7.7711	5.572	11.9162	1	0.687333
2	310381	CSG2	68	SCO1	182	Y	A	C	NC			1	1			0.432961	0.47468	2	0	1	0	A	A										0.019		1	0.688086	YCL052C-10_PWM	0	5	0.044521	0.359589	1.4458	3.1294	1.777	3.1294	7.5331		0
2	315082	CHS2	294	ATP3	492	Y	T	C	NC			1	1			0.132223	0	1	0	1	0	T											0.0008		1	0.990346	SPT2_PWM	1	8	0.999251	0.00025	-6.5378	1.3511	-2.3127	7.5138	2.0695	4.9782	0
2	315436	CHS2	648	ATP3	138	Y	G	T	NC					1		0.180751	0.411189	4	0	0	0	G	G	G	A								0.9263		0													0
2	315559	CHS2	771	ATP3	15	Y	A	T	NC			1	1			0.00106841	0	4	0	1	0	A	A	A	A								0.5327	1	1	0.698108	RLM1_PWM	0	1	0.866384	0.104146	-5.9849	-3.8664	-4.257	3.3991	5.2356	7.1399	0
2	324220	QDR3	275	TCM62	116	S	A	G	NC			1	1	1		0.0273733	0.180426	4	0	1	0	A	A	A	A								0.8298		1	0.989685	RME1_PWM	0	5	0.00025	0.86039	3.2871	-4.4521	5.2452	6.3514	3.2144		0
2	327326	RR	0			S	T	C	NC	1						3.2e-05	0.0476264	6	2	1	0	T	T	T	T		T	T					0.9977
2	331251	ZTA1	0			S	A	G	NSN	1						0.000202379	0.151982	10	6	0	8	A	A	A	A	A	A	A	G	G	G	0.76
2	331525	ZTA1	16	FMP23	305	M	A	G	NC					1	1	0.0127082	0	2	0	1	0	A			A								0.0009		0													0
2	332397	FMP23	39	RPS11B	431	M	G	A	NC					1		0.453223	0.575965	3	0	0	1	G	A	A									0.0105		0													0
2	332546	FMP23	188	RPS11B	282	Y	A	G	NC			1		1		0.132223	0	1	0	1	0	A											0.1557		4	0.579805	RAP1_PWM	0	7	0.186064	0.104146	10.3244	9.3386	9.3386	12.1597	8.9419		3	0.579999
2	332770	FMP23	412	RPS11B	58	M	A	G	NC			1				0.202048	0.427876	4	0	1	0	A	A	A	A								0.0171	1	1	0.652517	SPT23_PWM	1	4	0.12925	0.83925	2.3107	3.776	4.2683	4.1316	4.1316		0
2	333380	RPS11B	507	RPS11B	4	S	A	T	NC	1						0.000408782	0.156665	5	4	0	7				T	T		A	T	T			0.6163
2	339411	RFS1	61	YBR053C	261	M	T	C	NC					1	1	0.79924	1.37223	1	0	0	0	A													0													0
2	339509	RFS1	159	YBR053C	163	S	A	G	NC			1				1	1.82789	0	0	1	0														2	0.452226	YJL180C-3_PWM	1	9	0.023585	0.016038	1.934	2.7251	6.3381	6.3762	7.0169	7.7359	0
2	339540	RFS1	190	YBR053C	132	M	G	A	NC			1	1	1		0.132223	0	1	0	1	0	G													1	0.709208	YPL038W-1_PWM	1	6	0.708996	0.141065	8.3249	10.345	8.2507	-0.104	6.2306	8.2507	0
2	340822	YBR053C	73	YRO2	2276	M	G	A	NC					1	1	0.0251901	0	2	0	1	0	G	G										0.0196		0													0
2	340841	YBR053C	92	YRO2	2257	Y	G	A	NC					1	1	0.313644	0.395196	2	0	0	2	G	A										0.6421		0													0
2	341036	YBR053C	287	YRO2	2062	M	T	C	NC					1	1	0.132223	0	1	0	1	0	T											0.0024		0													0
2	342381	YBR053C	1632	YRO2	717	S	T	G	NC			1		1		0.103649	2.92219	4	0	0	1	T	C	T	G								0.3875		2	0.650597	YGL097W-1_PWM	1	1	0.082432	0.612162	5.1428	3.5432	5.1428	4.3369	8.9217		0
2	342640	YBR053C	1891	YRO2	458	M	G	A	NC			1	1	1	1	0.00106841	0	4	0	1	0	G	G	G	G								0.9987		2	0.719141	GCR2_PWM	1	4	0.066184	0.933317	5.1995	8.2513	5.8562	8.2513	8.0083		1	0.724965
2	342721	YBR053C	1972	YRO2	377	S	T	C	NC			1	1	1		0.655436	0.757815	3	0	0	4	T	T		C								0.0078		2	0.676269	YDR231C-7_PWM	0	7	0.109729	0.761312	9.3217	7.7901	8.6562	3.799	11.4451		0
2	343084	YBR053C	2335	YRO2	14	M	A	T	NC			1	1			0.584344	0.706815	4	0	0	0	A	A	C	A								0.8145	1	3	0.932619	YEL029C-3_PWM	1	5	0.948113	0.004717	0.8518	6.1551	6.5605	1.8542	7.1965		0
2	356058	UBP14	43	TSC3	263	Y	T	C	NC					1	1	0.553928	0.687051	4	0	0	0	T	G	T	T								0.0002		0													0
2	359660	AKL1	0			S	C	T	NSN	1	1					2.54e-08	0	10	6	1	0	C	C	C	C	C	C	C	C	C	C	0
2	363222	ORC2	710	TRM7	1562	M	T	C	NC	1						1.22e-05	0.0698304	7	3	0	0	A	A	A	A	G	A		A				0.9986
2	363275	ORC2	763	TRM7	1509	M	G	C	NC	1						1.99e-10	0	8	4	1	0	G	G	G	G	G	G	G	G				1
2	363698	ORC2	1186	TRM7	1086	M	G	T	NC	1						1.36e-05	0.0912107	7	3	0	0	A	A	A	A		A		A		A		1
2	363719	ORC2	1207	TRM7	1065	M	T	C	NC	1						0.000174637	0.116956	8	4	0	0	T	T	T	A	T	T		A		T		0.9963
2	363747	ORC2	1235	TRM7	1037	M	C	A	NC	1						2.21e-07	0.0676608	9	5	0	10	G	G	G	G	C	G		G	G	A		0.9979
2	363763	ORC2	1251	TRM7	1021	M	A	T	NC	1						0.000287907	0.125753	7	3	1	0	T	T	T	T	T	T		T				1
2	364159	ORC2	1647	TRM7	625	M	T	C	NC	1						1.22e-06	0.0666126	8	4	1	0	T	T	T	T	T	T	T	T				0.9951
2	364203	ORC2	1691	TRM7	581	M	C	T	NC	1						3.77e-08	0.0604184	10	6	1	0	C	C	C	C	C	C	C	C	C	C		1
2	364417	ORC2	1905	TRM7	367	S	T	C	NC	1						1.62e-06	0	5	2	1	0	T	T	T		T	T						1
2	365828	TRM7	111	YBR062C	145	S	A	G	NC			1	1	1		0.0304906	0.183972	4	0	1	0	A	A	A	A								0.8885	1	8	0.736352	DAL82_PWM	1	4	0.535714	0.007243	4.4726	0.5745	4.4726	4.4726	1.7628	4.4726	0
2	366919	YBR062C	321	YBR063C	48	S	C	T	NC					1	1	0.313644	0.395196	2	0	1	0	C	C										0.0011		0													0
2	370734	NRG2	37	TIP1	1365	Y	T	C	NC			1	1	1		0.00902524	0	2	0	1	0	T		T									0.0434		1	0.817202	XBP1_PWM	0	1	0.016234	0.983267	-0.4059	3.2924	5.0219	5.0219	6.5972		0
2	370774	NRG2	77	TIP1	1325	S	T	C	NC			1	1			0.150546	0.387039	4	0	1	0	T	T	T	T								0.0036		1	0.990251	CST6_PWM	1	3	0.00025	0.999251	4.681	-3.2078	7.9649	2.4408	8.0336		0
2	370965	NRG2	268	TIP1	1134	M	C	T	NC			1		1		0.0263574	0.179574	4	0	1	0	C	C	C	C								0.9726	1	1	0.628455	RME1_PWM	0	5	0.032218	0.107143	3.9216	5.5287	3.9104	5.5287	3.5826		0
2	371027	NRG2	330	TIP1	1072	M	A	G	NC			1	1	1		0.00106841	0	4	0	1	0	A	A	A	A								0.9885		2	0.670941	YGL017W-1_PWM	0	2	0.047327	0.835746	4.1536	6.6194	6.6194	6.6194	4.8062		0
2	371137	NRG2	440	TIP1	962	S	G	T	NC			1	1	1	1	0.00106841	0	4	0	1	0	G	G	G	G								0.9988	1	4	0.694596	YHL030W-8_PWM	1	0	0.218153	0.632166	5.9348	4.4654	5.9348	5.9348	5.9348		0
2	371144	NRG2	447	TIP1	955	M	T	C	NC					1		0.0240609	0.177055	4	0	0	4	T	T	T	C								0.996		0													0
2	371552	NRG2	855	TIP1	547	M	C	T	NC			1	1	1	1	0.199627	4.20486	1	0	0	1	C											0.0034		2	0.747217	YLR132C-2_PWM	0	3	0.109649	0.846491	9.1947	11.644	8.7651	2.0112	5.917		0
2	371896	NRG2	1199	TIP1	203	M	C	T	NC					1		0.0744961	0	1	0	1	0	C											0.0075		0													0
2	372842	TIP1	110	BAP2	1015	M	A	G	NC					1	1	0.132223	0	1	0	1	0	A											0.0008		0													0
2	375081	BAP2	0			S	T	G	NSN	1	1					6.57e-09	0	10	6	1	0	T	T	T	T	T	T	T	T	T	T	0
2	377619	TAT1	0			S	A	G	NSN	1						8.38e-06	0.0778512	10	6	0	0	A	A	A	A	A	T	A	A	A	A	0.2
2	377817	TAT1	0			M	T	C	NSN	1						0.000649977	0.187235	10	6	0	7	T	T	T	T	T	T	C	T	T	C	0.3
2	379418	ALG14	0			S	T	C	NSN	1						0.000160406	0.0635312	7	3	0	6	T	T	T	T	T	C		T			0.6
2	382568	HSP26	0			S	G	A	NSN	1						0.000746885	0.133279	8	4	0	7	G	G	G	G		G	A	A	A		1
2	385360	RDH54	0			S	G	C	NSN	1	1					1.71e-06	0.041896	10	6	1	0	G	G	G	G	G	G	G	G	G	G	0
2	385361	RDH54	0			S	C	G	NSN	1	1					1.71e-06	0.0418941	10	6	1	0	C	C	C	C	C	C	C	C	C	C	0.02
2	396966	RPG1	0			M	G	A	NSN	1	1					3.37e-06	0	7	4	1	0	G		G	G	G	G	G		G		0
2	400821	SEC18	0			S	G	A	NSN	1	1					1.8e-05	0.0531772	9	5	0	7	G	G	G	G	G	G	A	G	G		0.01
2	403615	SPT7	0			S	C	G	NSN	1	1					3.54e-08	0	9	6	1	0		C	C	C	C	C	C	C	C	C	0
2	412636	MIS1	0			S	G	A	NSN	1	1					2.79e-08	0	10	6	1	0	G	G	G	G	G	G	G	G	G	G	0
2	414750	RPL19A	3	RPL19A	503	M	G	A	NC	1						7.76e-07	0.0608435	8	4	0	10	G	G	G	G	G	G	G			A		1
2	416322	AAC3	0			M	T	C	NSN	1						8.53e-10	0	10	6	1	0	T	T	T	T	T	T	T	T	T	T
2	422158	IST2	0			S	G	A	NSN	1						8.95e-06	0.0847571	9	5	0	6	G	G	G	G		A	A	A	A	G	1
2	425590	.|POL30	0			Y	C	T	NSN	1						8.31e-10	0	10	6	0	7	C	C	C	C	C	C	T	T	C	C
2	425838	YBR089W	62	NHP6B	345	Y	A	T	NC					1	1	0.437124	1.95064	3	0	0	1	A	A		A								0.0002		0													0
2	425885	YBR089W	109	NHP6B	298	Y	A	T	NC			1	1			0.0251901	0	2	0	1	0	A	A										0.8202	1	8	0.757516	YDR476C-1_PWM	0	6	0.050648	0.92423	9.1563	6.2522	9.1563	9.1563	9.1563		2	0.757595
2	425976	YBR089W	200	NHP6B	207	Y	A	T	NC			1				0.110751	0.259251	2	0	1	0	A	A										0.001		1	0.641101	AZF1_PWM	1	13	0.25	0.25	7.5132	7.5132	3.8744	2.742	4.4014		0
2	426293	NHP6B	0			S	A	G	NSN	1						4.64e-06	0.0796598	10	6	0	2	A	G	A	A	G	A	A	A	A	A	0.25
2	426396	NHP6B	0			S	G	C	NSN		1					0.00166819	0.157475	10	6	0	0	G	G	G	G	G	G	G	G	G	T	0
2	428053	PHO3	0			S	T	C	NSN		1					0.0378893	0.221487	6	2	1	0	T	T	T	T			T	T			0.03
2	433377	YBR094W	0			S	G	C	NSN	1	1					1.74e-06	0.0418949	10	6	1	0	G	G	G	G	G	G	G	G	G	G	0.01
2	433378	YBR094W	0			S	C	G	NSN	1	1					1.74e-06	0.041893	10	6	1	0	C	C	C	C	C	C	C	C	C	C	0.02
2	438913	VPS15	0			M	C	G	NSN	1	1					4.65e-07	0	9	5	1	0	C	C	C	C	C	C	C	C	C		0
2	439496	VPS15	0			S	G	T	NSN		1					0.0050554	0.110201	6	2	0	0	G	G	G	G		A	A				0.03
2	447932	SIF2	0			Y	A	G	NSN	1						2.29e-05	0.0932983	9	5	1	0	A	A	A	A	A	A	A	A	A		0.05
2	448501	SIF2	0			M	G	T	NSN	1	1					7.34e-05	0.0978548	9	5	0	0	G	A	A	A	A	A	A	A	A		0.02
2	452212	VID24	249	PHO88	439	S	G	A	NC			1	1			0.0240609	0.177055	4	0	1	0	G	G	G	G								0.5673		2	0.73242	YEL021W-1_PWM	1	10	0.12156	0.827982	7.033	4.709	7.033	7.033	4.6285		0
2	452402	VID24	439	PHO88	249	Y	C	T	NC			1		1		0.00506965	0	3	0	1	0	C	C	C									0.9887	1	3	0.633557	YLR396C-1_PWM	0	4	0.223144	0.768167	11.5618	13.2034	8.5471	9.0613	8.5471		2	0.633557
2	466289	YBR113W	247	RAD16	952	S	G	A	NC			1	1			0.00624818	0	3	0	1	0	G	G	G									0.972		1	0.741246	YPL038W-1_PWM	1	2	0.881579	0.051714	8.0138	4.7723	6.3146	8.0138	5.8346		0
2	466408	YBR113W	366	RAD16	833	M	A	G	NC			1		1		0.00506965	0	3	0	1	0	A	A	A									0.8915	1	2	0.599604	MAC1_PWM	0	5	0.404845	0.594655	4.7878	4.7668	6.1388	7.2865	6.1388		1	0.594895
2	466670	YBR113W	628	RAD16	571	S	C	T	NC					1		0.199627	4.20486	1	0	0	0	A											0.0002		0													0
2	466842	YBR113W	800	RAD16	399	M	A	G	NC					1		0.132223	0	1	0	1	0	A											0.0013		0													0
2	466955	YBR113W	913	RAD16	286	M	T	A	NC			1		1	1	0.132223	0	1	0	1	0	T											0.0084		2	0.61647	YIR015W-10_PWM	0	13	0.170308	0.309126	2.3678	2.9639	3.7699	6.1576	11.5816		0
2	479295	TEF2	254	MUD1	36	Y	A	C	NC					1		0.199627	4.20486	1	0	0	1	A											0.0005		0													0
2	479312	TEF2	271	MUD1	19	M	A	T	NC					1		0.132223	0	1	0	1	0	A											0.0004		0													0
2	481255	CBP6	338	GRS1	102	S	T	C	NC			1				0.199627	4.20486	1	0	0	1	T											0.0074		1	0.588869	FKH2_PWM	0	2	0.203047	0.128122	5.2726	5.2176	5.0077	8.8477	8.249	0.2695	0
2	481674	GRS1	0			S	C	A	NSN		1					0.00242969	0.243443	10	6	0	0	C	C	C	C	C	C	C	C	T	T	0.04
2	481675	GRS1	0			S	A	C	NSN		1					0.00237541	0.24306	10	6	0	0	A	A	A	A	A	A	A	A	G	G	0.02
2	484568	MRPL36	71	TFC1	167	S	A	G	NC					1	1	0.199627	4.20486	1	0	0	1	A											0.0051		0													0
2	485758	TFC1	0			M	A	G	NSN	1						0.00015468	0.111407	9	5	0	0	A	A	A	A	A	A	C	C	A		0.07
2	487501	PTC4	0			Y	G	A	NSN	1	1					2.23e-06	0	8	4	1	0	G	G	G	G	G	G	G	G			0
2	488600	PTC4	226	TPS1	298	S	A	T	NC			1		1		0.199627	4.20486	1	0	0	1	A											0.9427	1	2	0.540568	MIG1_PWM	0	9	0.012238	0.012238	4.8399	4.8399	4.8399	4.8399	4.8399	4.8399	0
2	488601	PTC4	227	TPS1	297	S	T	C	NC			1		1		0.199627	4.20486	1	0	0	1	T											0.9397	1	1	0.646557	ACE2_PWM	1	0	0.743506	0.132118	6.7718	5.4496	1.7526	3.8212	3.8212	3.8212	0
2	490606	TPS1	220	YBR126W-A	237	M	T	A	NC			1	1			0.00106841	0	4	0	1	0	T	T	T	T									1	1	0.75818	CSRE_PWM	0	4	0.041667	0.741667	2.8242	5.7034	4.5925	4.5925	5.0445		0
2	490613	TPS1	227	YBR126W-A	230	S	C	A	NC			1	1			0.00106841	0	4	0	1	0	C	C	C	C									1	9	0.716118	YPL074W-1_PWM	0	3	0.093137	0.831699	10.0354	7.4406	10.0354	10.0354	5.2344		1	0.717233
2	499774	AGP2	0			M	A	G	NSN	1						7.41e-05	0.103441	9	5	0	7	A	A	A	A	A	A	G	G	A		0.71
2	500314	AGP2	0			M	A	C	NSN	1						2.3e-06	0.0472812	9	5	0	9	A	A	A	A	A	A	A	A	C		0.18
2	500671	AGP2	0			M	C	T	NSN	1	1					4.37e-05	0.11781	10	6	0	0	C	C	C	C	C	A	C	C	C	C	0.04
2	500938	AGP2	0			M	G	C	NSN	1						5.06e-06	0.045609	9	5	1	0	G	G	G	G	G	G		G	G	G	0.14
2	501484	AGP2	48	HSL7	313	S	G	A	NC			1		1		0.171502	0.40374	3	0	1	0		G	G	G								0.9145		23	0.659209	YPR194C-2_PWM	0	3	0.419231	0.496154	8.046	7.809	7.2276	7.9734	7.9734	9.1874	4	0.657602
2	501696	AGP2	260	HSL7	101	Y	G	A	NC			1				0.0263574	0.179574	4	0	0	3	G	G	A	G								0.9982	1	14	0.643917	YGR091W-1_PWM	0	7	0.829176	0.056941	4.2113	7.2952	8.9212	6.8559	3.772	7.2952	3	0.695591
2	501740	AGP2	304	HSL7	57	M	T	C	NC					1		0.432894	0.569252	3	0	1	0	T	T	T									0.7725		0													0
2	512874	MEC1	106	YBR137W	163	M	C	T	NC			1				0.609945	0.664302	3	0	0	0	G	G	G									0.4591		1	0.506164	YPL202C-8_PWM	1	0	0.211905	0.030952	0.6613	-1.6679	4.3882	3.2925	1.9315	3.2925	0
2	512971	MEC1	203	YBR137W	66	Y	A	G	NC					1		0.909705	0.927461	3	0	1	0	A	A	A									0.0013		0													0
2	513365	YBR137W	0			S	G	A	NSN	1	1					2.72e-05	0	7	3	1	0	G	G	G	G	G	G	G				0
2	517625	IRA1	0			S	C	T	NSN	1	1					0.000807421	0	6	2	0	6	C	C	C	C	C	T					0
2	520141	IRA1	0			S	A	G	NSN	1	1					2.88e-07	0	8	4	1	0	A	A	A	A	A	A	A		A		0
2	520531	IRA1	0			M	C	T	NSN	1	1					0.000192628	0	6	2	1	0	C	C	C	C	C	C					0
2	522843	IRA1	0			S	T	G	NSN	1	1					3.61e-06	0	7	3	0	0	C	C	T	T	T	C	C				0
2	529292	MAK5	0			S	G	A	NSN	1	1					7.79e-08	0.0355015	10	6	0	3	G	G	A	G	G	G	G	G	G	G	0
2	530034	MAK5	0			M	C	G	NSN		1					0.00106831	0.172257	10	6	0	7	C	C	C	C	A	A	G	A	A	A	0.02
2	534861	ADH5	50	MRPS9	392	Y	T	C	NC			1	1			0.132223	0	1	0	1	0	T											0.0015		2	0.877713	YEL029C-3_PWM	1	11	0.891509	0.004717	1.5723	6.4085	8.3232	2.0955	-1.0655	8.3232	0
2	535543	MRPS9	0			S	G	A	NSN	1	1					1.46e-06	0	9	5	1	0	G	G	G	G	G	G	G	G	G		0
2	536911	YBR147W	0			S	T	C	NSN	1	1					3.08e-06	0	8	4	1	0	T	T	T	T	T	T	T	T			0
2	544648	TBS1	161	APD1	373	M	C	A	NC			1	1	1	1	0.00506965	0	3	0	1	0	C	C	C									0.3829		1	0.758698	NDD1_PWM	1	4	0.788462	0.087163	1.6646	4.2724	4.2724	4.2724	4.4633	3.7908	0
2	544670	TBS1	183	APD1	351	M	T	A	NC			1	1			0.0221205	0	0	0	1	0												0.0079		3	0.746688	YER022W-1_PWM	1	10	0.822052	0.053493	7.6328	10.365	13.1767	8.5884	3.5088	3.1731	0
2	544767	TBS1	280	APD1	254	M	G	A	NC					1		0.00506965	0	3	0	1	0	A	A	A									0.9442		0													0
2	544967	TBS1	480	APD1	54	M	T	A	NC			1	1			0.00506965	0	3	0	1	0	T	T	T									0.545	1	3	0.931582	PDR1_PWM	1	6	0.809441	0.003247	2.9864	8.505	7.1658	4.5515	7.1658	-2.9734	0
2	544985	TBS1	498	APD1	36	M	C	T	NC			1		1		0.00178848	0	4	0	1	0	C	C	C	C								0.0985		2	0.577824	YJL057C-1_PWM	0	1	0.040974	0.059976	5.9029	5.9274	5.9274	7.4672	3.5101	4.8968	0
2	546218	APD1	246	SPP381	151	S	T	C	NC					1		1	1.82789	0	0	1	0												0.0249		0													0
2	546324	APD1	352	SPP381	45	Y	C	A	NC			1		1		0.132223	0	1	0	1	0	C											0.0086		2	0.481575	YJR010W-1_PWM	0	5	0.821429	0.144737	8.4995	7.1689	7.1689	8.4995	0.7191		0
2	547590	RIB7	0			M	G	A	NSN	1						0.000782765	0.157646	9	5	0	3	G	G	A	A	A	A		A	A	C	1
2	548054	RIB7	0			M	C	A	NSN	1						0.000477909	0.107999	7	4	0	0		A	G	A	G	A		A	A		0.08
2	549246	RPB5	243	CNS1	518	Y	G	A	NC			1	1	1		0.132223	0	1	0	1	0	G											0.2083		2	0.701396	YLR372W-1_PWM	1	0	0.743827	0.16358	4.8491	6.7691	8.7989	5.7544	6.0756	4.8491	0
2	549570	RPB5	567	CNS1	194	S	G	A	NC					1		0.36226	2.34592	1	0	0	1	G											0.0006		0													0
2	557645	AMN1	0			S	A	T	NSN	1	1					1.69e-08	0	9	5	1	0	A	A	A	A	A	A	A	A	A		0
2	558372	AMN1	180	YBR159W	306	M	C	T	NC					1	1	0.29989	2.22119	2	0	0	1	C	A												0													0
2	558875	YBR159W	0			M	T	C	NSN	1	1					3.02e-06	0.0437517	10	6	1	0	T	T	T	T	T	T	T	T	T	T	0.02
2	564634	TOS1	69	YSY6	591	M	A	G	NC					1		0.403963	0.449146	2	0	1	0	A	A										0.1133		0													0
2	565148	TOS1	583	YSY6	77	M	A	G	NC					1	1	0.768424	1.16592	4	0	0	1	A	A	G	T								0.1128		0													0
2	568460	ARL1	39	UBS1	386	S	T	G	NC					1	1	0.00165657	155.205	4	0	0	2	A	G	T	A								0.0002		0													0
2	568671	ARL1	250	UBS1	175	M	G	C	NC			1	1			0.0251901	0	2	0	1	0	G	G										0.4605		3	0.771518	YGL007W-2_PWM	1	8	0.096715	0.782847	5.7455	7.8366	10.4289	5.7706	4.3548	4.8662	1	0.773908
2	570259	TYR1	0			S	G	A	NSN	1						0.000615876	0.185673	10	6	0	0	G	G	G	G	G	G	G	G	C	G	0.25
2	570924	TYR1	0			S	T	C	NSN		1					0.00136576	0.202149	10	6	0	0	T	T	T	T	T	T	T	T	A	T	0.03
2	572109	POP7	224	PEX32	256	M	C	T	NC			1				0.0251901	0	2	0	1	0	C	C										0.0032	1	1	0.544848	ARR1_PWM	0	2	0.55125	0.24125	0.8071	1.228	4.842	4.842	5.0815	7.0306	0
2	576130	SSE2	139	NPL4	208	M	A	G	NC			1	1			0.00360749	0	3	0	1	0	A	A		A								0.7904	1	1	0.843051	YJL132W-9_PWM	1	7	0.901376	0.011468	2.4731	-1.4859	6.3562	6.3562	6.3562	6.3562	0
2	576161	SSE2	170	NPL4	177	M	T	C	NC			1	1	1		0.00360749	0	3	0	1	0	T	T		T								0.9457	1	6	0.877443	YPR004C-1_PWM	0	1	0.956215	0.018362	8.6113	5.064	8.6113	8.6113	8.6113	8.6113	5	0.877457
2	578176	NPL4	95	SEC66	182	M	G	A	NC			1		1		0.145874	0.381251	4	0	0	1	G	A	A	A								0.205		1	0.617489	YER022W-1_PWM	1	5	0.730349	0.05786	4.0035	1.8735	2.6499	5.8021	5.8021	7.0062	0
2	581455	SMY2	88	UMP1	265	S	G	A	NC			1	1	1		0.00178848	0	4	0	1	0	G	G	G	G								0.225		1	0.731105	YDR214W-7_PWM	1	0	0.061881	0.883663	8.0213	4.957	8.0213	8.0213	3.7932		0
2	583509	SWD3	159	ECM31	205	S	C	T	NC					1		0.36226	2.34592	1	0	0	1	C											0.0664		0													0
2	583907	ECM31	0			M	A	G	NSN	1						0.000141581	0.133318	10	6	0	1	A	G	G	G	A	G	G	G	G	A	0.59
2	583979	ECM31	0			M	T	C	NSN	1	1					7.18e-09	0	10	6	1	0	T	T	T	T	T	T	T	T	T	T	0
2	589656	FZO1	547	DTR1	79	Y	T	C	NC					1		0.0251901	0	2	0	1	0	T	T										0.1307		0													0
2	591705	DTR1	251	RPS6B	1	M	G	A	NC	1						0.000268017	0.170854	10	6	0	8	A	A	A	A	A	A	A	G	A	A		1
2	592739	RPS6B	328	RPS6B	24	S	A	T	NC			1	1			0.0263574	0.179574	4	0	0	0	A	A	G	A								0.5256	1	3	0.723036	SPT23_PWM	0	6	0.121008	0.676896	6.2174	4.4957	6.2174	6.2174	6.2174		2	0.723316
2	592810	RPS6B	41	SMP1	690	M	T	A	NC			1				0.585275	1.36495	4	0	0	0	G	G	T	C								0.072		1	0.571268	DIG1_PWM	1	4	0.533716	0.178072	5.2756	4.1779	-0.6413	5.3666	6.121		0
2	593086	RPS6B	317	SMP1	414	M	T	C	NC			1				1	1.82789	0	0	1	0												0.6628		5	0.559211	YMR206W-1_PWM	0	6	0.834158	0.160891	13.1708	11.1196	11.1196	14.398	10.7075		4	0.559212
2	602842	YBR187W	0			S	C	G	NSN	1						6.96e-05	0.0972678	10	6	0	0	C	C	C	C	C	T	C	C	C	A	0.08
2	605034	RPS9B	0			S	A	G	NSN	1						5.69e-06	0.0419385	10	6	0	5	A	A	A	A	G	G	G	G	G	G	1
2	606659	RPL21A	384	RPL21A	4	M	T	A	NC	1						3.87e-06	0.0657518	8	4	0	8	T	T	T	T	T	T	T	A				0.9106
2	611655	MSI1	0			Y	C	T	NSN	1	1					3.32e-07	0	9	5	1	0	C	C	C	C	C	C	C	C	C		0
2	611706	MSI1	0			M	A	G	NSN	1						0.000579855	0.121727	9	5	0	0	A	A	A	A	A	A	A	A	C		0.18
2	617645	TAF5	0			Y	G	A	NSN	1						0.000828873	0.132387	9	5	0	7	G	G	G	G	T	G	A	A	A		1
2	618592	TAF5	74	KTR4	311	M	T	C	NC			1	1	1		0.393515	0.602994	4	0	1	0	T	T	T	T								0.0132		1	0.990425	YAP5_PWM	1	4	0.998252	0.00025	-2.281	5.6069	3.7892	3.2675	5.6069	3.2675	0
2	619323	KTR4	0			M	G	C	NSN	1	1					0.000194202	0	7	3	0	0	G	A	G	G		G	G		A		0
2	619502	KTR4	0			S	A	G	NSN		1					0.0202859	0.225469	7	3	0	3	A	A	G	A		A	A		A		0.03
2	623408	YBR200W-A	266	DER1	163	S	T	A	NC			1				0.00506965	0	3	0	1	0	T	T	T									0.5326	1	4	0.639012	SUM1_PWM	0	12	0.330919	0.440809	2.6594	2.9462	2.6594	2.5203	2.3597	2.3597	0
2	623413	YBR200W-A	271	DER1	158	M	T	A	NC			1				0.134461	0.279251	3	0	1	0	T	T	T									0.0164		1	0.617819	RLM1_PWM	0	8	0.076174	0.031219	0.1608	-0.7312	3.4283	2.0033	3.5415	1.5723	0
2	624736	YBR201C-A	44	CDC47	1030	M	A	G	NC					1	1	0.132223	0	1	0	1	0	A											0.0015		0													0
2	624794	YBR201C-A	102	CDC47	972	M	A	G	NC					1		0.199627	4.20486	1	0	0	0	T											0.0006		0													0
2	625073	YBR201C-A	381	CDC47	693	M	T	C	NC					1		0.532082	1.42116	4	0	0	1	C	C	C	G								0.0059		0													0
2	625146	YBR201C-A	454	CDC47	620	M	C	G	NC			1	1	1		0.0952794	0.245747	3	0	1	0	C	C	C									0.5283		2	0.722006	FKH1_PWM	1	2	0.124126	0.193057	8.0068	8.4485	8.1769	10.1203	9.9931		2	0.722006
2	625206	YBR201C-A	514	CDC47	560	M	G	A	NC			1		1		0.457964	0.582174	3	0	0	2	G	A	G									0.0177		1	0.55072	YJL180C-3_PWM	0	4	0.121698	0.816038	5.9147	8.2231	11.8274	5.5868	3.1769		0
2	625294	YBR201C-A	602	CDC47	472	S	G	A	NC					1		0.0993641	3.80381	1	0	0	1	G											0.0005		0													0
2	625500	YBR201C-A	808	CDC47	266	S	C	T	NC			1	1			0.00506965	0	3	0	1	0	C	C	C									0.8399	1	8	0.80991	YOL034W-1_PWM	0	5	0.017956	0.968232	8.1026	3.7095	8.1026	9.7408	9.9098		3	0.828611
2	625623	YBR201C-A	931	CDC47	143	M	A	C	NC					1	1	0.0889221	0.244521	3	0	1	0	A	A	A									0.7862		0													0
2	627421	CDC47	0			S	G	T	NSN	1	1					2.05e-08	0	10	6	1	0	G	G	G	G	G	G	G	G	G	G	0
2	627433	CDC47	0			S	C	A	NSN	1	1					1.92e-08	0	10	6	1	0	C	C	C	C	C	C	C	C	C	C	0
2	627435	CDC47	0			S	T	C	NSN	1						4.98e-05	0.0579769	10	6	0	4	T	T	T	C	T	T	C	T	T	T	0.07
2	627436	CDC47	0			S	T	C	NSN	1	1					8.92e-07	0	10	6	1	0	T	T	T	T	T	T	T	T	T	T	0
2	627438	CDC47	0			S	A	G	NSN	1						7.39e-08	0.0355678	10	6	1	0	A	A	A	A	A	A	A	A	A	A	0.06
2	627439	CDC47	0			S	A	G	NSN	1						7.39e-08	0.0355679	10	6	1	0	A	A	A	A	A	A	A	A	A	A	0.06
2	627486	CDC47	0			S	T	A	NSN	1	1					6.02e-07	0.0418536	10	6	1	0	T	T	T	T	T	T	T	T	T	T	0.02
2	627487	CDC47	0			S	A	T	NSN	1						6.02e-07	0.0418536	10	6	1	0	A	A	A	A	A	A	A	A	A	A	0.08
2	635822	FTH1	0			S	G	C	NSN	1						9.95e-07	0.0427182	9	5	0	0	G	G	G	G	G		G	G	G	A	0.06
2	636141	FTH1	0			S	G	A	NSN	1	1					2.51e-07	0	9	5	1	0	G	G	G	G	G		G	G	G	G	0
2	636306	FTH1	0			S	T	A	NSN	1	1					1.93e-08	0	9	5	1	0	T	T	T	T	T		T	T	T	T	0
2	636336	FTH1	0			S	A	G	NSN	1	1					2.43e-08	0	9	5	1	0	A	A	A	A	A		A	A	A	A	0
2	637173	DUR1%2C2	0			Y	C	T	NSN		1					0.00719043	0.178568	10	6	0	0	C	C	C	C	C	C	G	C	C	C	0
2	637923	DUR1%2C2	0			M	A	C	NSN	1						8.78e-05	0.134693	10	6	0	0	A	A	A	A	G	A	A	A	A	A	0.15
2	645153	RR	555	tRNA	8	S	G	A	NC	1						2.42e-09	0.0250879	9	5	0	0	A	A	C	A	A	A	A	A	A
2	647279	AME1	152	NGR1	601	M	C	T	NC					1		0.0251901	0	2	0	1	0	C	C										0.0011		0													0
2	647417	AME1	290	NGR1	463	M	C	G	NC					1	1	0.00106841	0	4	0	1	0	C	C	C	C								0.7839		0													0
2	647497	AME1	370	NGR1	383	M	G	A	NC					1	1	0.513492	1.48801	4	0	0	1	G	T	G	A								0.0052		0													0
2	650258	NGR1	359	MET8	104	Y	T	C	NC			1	1			0.971514	0.960896	1	0	0	1	T											0.0176	1	3	0.793598	YDR476C-1_PWM	1	5	0.976094	0.016613	0.8705	4.5384	6.2522	6.2522	3.612	6.2522	1	0.818008
2	652368	SDS24	0			M	G	A	NSN	1	1					2.68e-07	0	9	5	1	0	G	G	G	G	G	G	G	G	G		0
2	653424	SDS24	431	HPC2	16	M	C	G	NC			1				0.755037	0.767428	2	0	0	0	T			A								0.0172		2	0.505412	SPT2_PWM	0	4	0.00025	0.187063	-2.2158	4.403	-0.3758	8.2156	8.2156		0
2	657717	YBP1	122	ATG12	109	M	C	T	NC			1	1	1	1	0.522511	0.617258	3	0	0	0	C	A	C									0.0494		1	0.907434	SIP4_PWM	0	2	0.99925	0.00025	-1.8164	6.8823	7.2878	-2.6257	6.4681	7.5622	1	0.907434
2	665571	PDB1	0			S	T	G	NSN	1	1					8.04e-10	0	10	6	0	0	T	T	T	T	T	T	C	T	C	T	0
2	675199	MCX1	70	SLX1	108	M	A	T	NC					1		0.325321	2.29236	2	0	0	2	G	A										0.0018		0													0
2	675201	MCX1	72	SLX1	106	M	A	G	NC			1				0.403963	0.449146	2	0	0	0	A	C										0.0146		1	0.459301	YEL029C-3_PWM	1	11	0.061321	0.042453	6.8071	6.7694	8.8782	8.443	4.6004	4.1134	0
2	677648	ROT2	0			M	G	A	NSN	1						0.000259616	0.160446	9	5	0	7	G	G	G	G		C	A	T	T	G	0.99
2	678405	ROT2	0			M	T	C	NSN	1	1					9.47e-05	0.0997949	10	6	1	0	T	T	T	T	T	T	T	T	T	T	0.03
2	693386	PRP5	0			M	G	A	NSN	1						2.25e-05	0.0531191	9	5	0	7	G	G	G	G	G	G	A	A	A		0.77
2	697450	YBR238C	153	YBR239C	898	S	T	C	NC			1		1		0.518228	0.668874	4	0	0	1	T	C	C	G								0.9828		1	0.598007	YNL165W-6_PWM	1	7	0.027778	0.015432	4.4394	5.4326	1.6779	3.844	4.8449		0
2	697895	YBR238C	598	YBR239C	453	M	T	G	NC			1	1			0.00506965	0	3	0	1	0	T	T	T									0.8875	1	4	0.985651	CIN5_PWM	1	3	0.00025	0.98725	1.232	9.1077	9.1077	9.1077	9.2014		3	0.985649
2	709870	ISW1	0			M	A	C	NSN	1	1					2.87e-09	0	10	6	0	0	A	G	A	A	A	A	A	A	A	A	0
2	716478	HIS7	18	ARO4	398	S	A	G	NC					1	1	0.182448	0.298517	2	0	1	0	A			A								0.0062		0													0
2	722427	MRPS5	119	DUT1	178	Y	A	T	NC					1	1	0.057985	153.816	1	0	0	0	C											0.0022		0													0
2	722528	MRPS5	220	DUT1	77	S	T	C	NC			1	1	1		0.132223	0	1	0	1	0	T											0.4347	1	9	0.897805	MBP1_PWM	0	5	0.938312	0.00025	8.0467	0.2208	8.0467	8.0467	8.0467	8.0467	4	0.899413
2	722584	MRPS5	276	DUT1	21	S	T	C	NC			1		1		0.0966048	0.249213	3	0	0	2	T	C	T									0.0511		1	0.636127	YOR341W-1_PWM	0	2	0.069048	0.069048	4.4299	4.8354	3.097	3.29	7.2556	7.9926	0
2	727536	RIB5	0			Y	G	A	NSN	1						6.22e-05	0.0916788	9	5	0	0	G	G	G	G	G	T	G	G		G	0.1
2	727839	RIB5	0			Y	A	C	NSN	1						9.21e-06	0.0875787	10	6	0	10	A	A	A	A	A	A	A	A	A	C	0.16
2	730190	SHG1	33	YBR259W	191	Y	C	T	NC					1		0.0373551	7.22739	4	0	0	2	G	T	T	A								0.0001		0													0
2	730229	SHG1	72	YBR259W	152	Y	C	T	NC			1				0.132223	0	1	0	1	0	C											0.0327		1	0.519391	YCR033W-5_PWM	0	4	0.835366	0.152439	5.4005	3.2939	4.2494	2.7006	-0.0502	-0.4407	0
2	736227	FMP51	192	SHM1	31	Y	A	G	NC					1		0.51897	0.671809	4	0	0	3	A	T	G	A								0.0079		0													0
2	739341	TSC10	0			S	T	A	NSN	1	1					2.34e-06	0	7	3	0	0	T	T	T	C	C		C		C		0
2	739765	TSC10	226	REI1	70	Y	C	T	NC					1		0.313644	0.395196	2	0	1	0	C	C										0.0099		0													0
2	742686	FMP21	115	BIT2	69	Y	T	C	NC			1	1			0.132223	0	1	0	1	0	T											0.0008		1	0.816964	STB5_PWM	0	6	0.926324	0.016234	5.5508	1.9121	6.3632	-2.7515	7.4291	6.5856	0
2	744511	BIT2	118	YBR271W	335	M	A	G	NC			1				0.0310358	0.186218	4	0	1	0	A	A	A	A								0.9462		3	0.613635	DIG1_PWM	0	1	0.398453	0.140968	4.7877	5.4213	5.4213	4.9495	6.0647	4.4011	0
2	744514	BIT2	121	YBR271W	332	M	A	G	NC			1				0.364246	0.588821	4	0	0	2	A	G	A	G								0.822		4	0.627803	YER028C-1_PWM	0	1	0.120968	0.067204	6.0711	6.2534	6.2534	4.2591	7.6819	6.7004	0
2	767371	YBR281C	0			Y	A	G	NSN	1	1					7.41e-05	0.104623	9	5	1	0	A	A	A	A	A	A	A	A	A		0.02
2	770514	SSH1	103	YBR284W	720	Y	G	C	NC			1	1			0.00159928	0	4	0	1	0	G	G	G	G								1	1	28	0.781595	YOR341W-1_PWM	0	8	0.792857	0.030952	4.4813	7.7245	7.7245	7.7245	7.7245	8.7443	12	0.782059
2	770767	SSH1	356	YBR284W	467	M	T	C	NC			1				0.132223	0	1	0	1	0	T											0.0054		2	0.584395	YLR396C-1_PWM	1	0	0.630727	0.306872	9.0288	9.3438	8.8296	7.637	5.9136	6.0945	0
2	774430	YBR285W	78	APE3	265	S	G	C	NC					1		0.0736842	27.2512	2	0	0	2		G	C									0.0004		0													0
2	776555	APE3	246	ZSP1	11	Y	C	G	NC			1	1			0.169224	0.400672	4	0	0	0	C	A	C	C								0.9744		4	0.677458	YDR276C-1_PWM	1	7	0.06448	0.005656	3.5344	5.968	5.968	2.2387	8.1057	8.1057	1	0.695189
2	780896	SNF5	0			M	T	A	NSN	1	1					1.09e-06	0	8	4	1	0	T	T	T	T	T	T	T		T		0
2	781354	SNF5	0			S	C	G	NSN	1	1					1.51e-09	0	9	6	0	0	C	C		T	T	T	C	T	C	T	0
2	782570	SNF5	190	BSD2	16	Y	T	C	NC					1		0.345901	1.72814	3	0	0	1	T	T		C								0.0053		0													0
2	797036	PHO89	0			Y	C	T	NSN	1	1					1.17e-05	0	7	3	1	0	C	C	C	C			C	C		C	0
3	16091	CHA1	0			M	G	C	NSN	1						3.95e-05	0.0992	9	5	0	0	G	G	G	G	G	G	G	A	G		0.09
3	25689	PRD1	0			S	A	G	NSN	1	1					2.91e-09	0	10	6	1	0	A	A	A	A	A	A	A	A	A	A	0
3	26164	PRD1	0			Y	A	G	NSN	1						1.48e-06	0.0732353	10	6	1	0	A	A	A	A	A	A	A	A	A	A	0.05
3	28362	KAR4	0			Y	A	G	NSN	1						5.07e-05	0.0920326	10	6	0	7	A	A	A	A	A	A	G	A	A	G	0.54
3	38814	APA1	13	ARS	344	Y	T	G	NC					1		0.0174807	0	2	0	1	0	T		T									0.0137		0													0
3	39552	ARS	0			Y	T	C	NC			1		1		1	1.82789	0	0	1	0												0.0011		1	0.55785	DIG1_PWM	0	3	0.204046	0.480769	4.5416	3.2791	2.5452	2.8417	3.5367	2.6954	0
3	41756	YCL048W-A	29	SPS22	408	Y	T	C	NC			1	1			0.564569	1.35987	4	0	0	2	T	C	T	T								0.0512		3	0.70149	YCR024C-A-10_PWM	1	7	0.162467	0.748674	6.5611	4.6278	8.0636	9.8195	5.2429		0
3	41847	YCL048W-A	120	SPS22	317	Y	C	T	NC					1		0.028844	0.180689	4	0	0	0	C	A	C	C								0.8127		0													0
3	51454	GLK1	0			Y	G	A	NSN	1						1.34e-06	0.0434585	10	6	0	10	G	G	G	G	G	G	G	G	G	A	0.21
3	57303	ATG22	776	SRO9	70	S	G	A	NC			1				1	1.82789	0	0	1	0												0.9726		4	0.514143	YNL078W-10_PWM	0	4	0.034946	0.669355	4.7979	7.3449	4.7979	2.4912	7.3449	7.3449	0
3	58975	SRO9	297	GFD2	50	S	G	A	NC			1	1			0.0410203	0.198199	3	0	1	0	G	G	G									0.0207		2	0.669313	YKL124W-1_PWM	0	6	0.094068	0.839831	6.8937	4.2991	4.9078	4.3694	11.7276	3.1425	0
3	58978	SRO9	300	GFD2	47	Y	G	A	NC					1		0.0636837	0.221181	3	0	1	0	G	G	G									0.005		0													0
3	60463	GFD2	0			S	A	G	NSN	1						0.000108681	0.108239	9	5	0	5	A	A	A	A	G	A	A	A	G		0.63
3	63402	YCL033C	120	STE50	38	Y	C	G	NC					1		0.11837	3.10194	3	0	0	1	C	C	G									0.0055		0													0
3	67820	HIS4	0			S	G	A	NSN	1	1					4.94e-08	0	9	5	1	0	G	G	G	G	G	G	G	G	G		0
3	68443	HIS4	110	BIK1	155	S	G	A	NC			1				0.17616	0.405277	4	0	0	4	T	T	T	A								0.0166		6	0.575304	YNL078W-10_PWM	0	5	0.766129	0.110215	4.5274	2.183	2.183	2.183	3.2424	3.2424	0
3	74783	FRM2	0			Y	C	G	NSN		1					0.00294455	0.143135	8	4	1	0	C	C	C	C	C	C	C	C			0.02
3	79626	KCC4	0			M	G	A	NSN	1	1					2.86e-09	0	10	6	1	0	G	G	G	G	G	G	G	G	G	G	0
3	82444	KCC4	170	tRNA	16	Y	A	C	NC	1						1.32e-05	0.0993417	7	4	0	5		A	A	A	C	A	A	G
3	82553	tRNA	21	RR	500	Y	T	C	NC	1						0.000518871	0.174946	9	5	0	0	T	T	T	T	T	T	A	T	T
3	83117	RR	0			M	G	T	NC	1						0.000121173	0.0527714	6	2	1	0	T	T	T	T		T	T
3	83133	RR	0			Y	A	G	NC	1						3.95e-07	0	6	2	1	0	A	A	A	A		A	A
3	102668	GBP2	0			S	A	G	NSN	1						0.000217574	0.149572	9	5	0	5	A	A	A	A	G	T	T	T	C		0.21
3	105154	ILV6	0			S	A	G	NSN	1						3.65e-06	0.0805787	10	6	0	9	A	A	A	A	A	A	A	A	G	G	0.49
3	120338	YCP4	23	CIT2	604	S	T	C	NC			1	1	1		0.41531	0.621419	4	0	0	4	T	T	T	C								0.5444		1	0.783308	YGL007W-2_PWM	1	10	0.914234	0.023723	10.8156	7.5694	8.2641	9.8655	5.4874	4.599	1	0.783308
3	120339	YCP4	24	CIT2	603	Y	C	T	NC			1		1		0.679686	1.28315	3	0	0	1	C		T	T								0.5743		2	0.522522	YGL007W-2_PWM	1	9	0.04562	0.877737	5.0179	7.5694	8.2641	9.8655	5.4874	4.599	0
3	120595	YCP4	280	CIT2	347	Y	C	T	NC					1	1	0.325779	0.506136	3	0	0	3	C		T	C								0.7233		0													0
3	131277	RVS161	0			M	A	G	NSN	1	1					7.27e-09	0	9	5	1	0	A	A	A	A	A	A		A	A	A	0
3	133280	ADY2	159	ADP1	440	Y	G	A	NC			1	1	1		0.270347	0.364648	2	0	1	0	G	G										0.5465		1	0.941607	SOK2_PWM	0	4	0.00324	0.995264	-1.0646	5.0682	5.311	2.3762	6.6131		0
3	133380	ADY2	259	ADP1	340	Y	A	G	NC			1	1	1	1	0.0251901	0	2	0	1	0	A	A										0.5625		1	0.670002	YNL080C-1_PWM	1	8	0.095638	0.840604	2.2215	0.4534	4.4595	4.4595	5.5938		0
3	136156	ADP1	0			S	A	G	NSN	1	1					1.95e-09	0.0286171	10	6	0	0	A	A	A	A	T	A	A	A	A	A	0.04
3	142899	RR	0			S	T	C	NC	1						0.000738028	0.101508	6	2	1	0	T	T	T	T		T	T					0.0009
3	142903	RR	0			S	C	T	NC	1						0.000114593	0.0530018	6	2	1	0	T	T	T	T		T	T					0.0464
3	145014	CWH43	0			S	A	G	NSN	1						1.54e-07	0.0386618	10	6	0	10	A	A	A	A	A	A	A	A	A	G	0.31
3	145630	CWH43	0			Y	A	T	NSN	1	1					2.42e-07	0	9	5	1	0	A	A	A	A	A	A	A	A	A		0
3	149683	RR	0			S	T	C	NC	1						0.000612705	0.10016	6	2	1	0	T	T	T	T		T	T					0.0122
3	149699	RR	0			Y	G	A	NC	1						3.95e-07	0	6	2	1	0	G	G	G	G		G	G					0.841
3	150318	RR	0			Y	C	T	NC	1						6.89e-06	0	4	2	1	0	C	C				C	C
3	154680	PET18	24	MAK31	146	Y	A	G	NC					1	1	0.459272	0.587071	3	0	0	0	A	A	T									0.0067		0													0
3	156955	HSP30	0			Y	G	A	NSN		1					0.0403442	0.211787	6	2	0	1	G	A	A	A	A	A					0
3	171975	FEN2	0			M	G	C	NSN	1						1.42e-06	0.0377205	10	6	0	0	G	G	G	A	A	A	A	A	A	A	0.05
3	176533	SYP1	100	ncRNA	644	Y	G	A	NC					1		0.487109	0.662756	4	0	1	0	G	G	G	G								0.0084		0													0
3	176619	SYP1	186	ncRNA	558	Y	A	T	NC			1		1	1	0.79924	1.37223	1	0	0	0	G											0.0407		7	0.642919	YAL040C-4_PWM	0	6	0.824642	0.039366	6.1058	3.0637	4.2738	8.1955	8.1955	7.4902	0
3	176632	SYP1	199	ncRNA	545	Y	A	G	NC			1		1		0.132223	0	1	0	1	0	A											0.0121		3	0.608299	ABF1_PWM	0	7	0.156094	0.048202	7.6686	6.899	7.6686	9.8333	7.9539	11.1655	2	0.608301
3	176802	SYP1	369	ncRNA	375	Y	G	A	NC			1	1			0.132223	0	1	0	1	0	G											0.0026		1	0.687153	SWI5_PWM	0	4	0.85325	0.05225	2.9552	6.1537	7.1762	2.4687	4.4596	5.8937	0
3	187927	SNT1	0			S	A	G	NSN	1						5.17e-05	0.100419	9	5	1	0	A	A	A	A	A	A	A	A	A		0.06
3	191927	RRP43	0			M	G	A	NSN	1	1					0.000852371	0.0812858	7	3	0	8	G	G	G	G		G	G	A			0.02
3	194046	RBK1	0			Y	G	A	NSN		1					0.042993	0.21473	6	2	0	1	G	A	G	A	A	A					0
3	194539	PHO87	0			Y	A	G	NSN	1						1.03e-06	0.0417004	10	6	1	0	A	A	A	A	A	A	A	A	A	A	0.15
3	203562	TAF2	0			Y	A	G	NSN	1	1					1.69e-06	0.0418536	10	6	0	1	A	G	G	G	G	G	G	G	G	G	0
3	204665	TAF2	0			Y	A	G	NSN	1						5.55e-05	0.0605521	7	4	0	6	A	A		A		G	A	A	A		0.33
3	210431	IMG1	13	BUD23	281	Y	A	C	NC					1		0.0966048	0.249213	3	0	0	0	A	G	A									0.0084		0													0
3	210464	IMG1	46	BUD23	248	Y	C	T	NC					1		0.29512	0.372105	2	0	1	0	C		C									0.0139		0													0
3	211287	BUD23	0			M	C	G	NSN	1						4.91e-05	0.091222	10	6	0	0	C	C	C	C	C	C	C	A	C	C	0.15
3	213854	YCR050C	87	YCR051W	211	S	A	G	NC					1	1	1	1.82789	0	0	1	0												0.1008		0													0
3	216483	RSC6	43	THR4	208	Y	G	T	NC			1				0.29512	0.372105	2	0	0	0	A		A									0.4941		6	0.477379	YPL149W-2_PWM	1	7	0.544069	0.253342	7.7628	6.593	5.7324	5.7324	5.7324	5.7324	0
3	220153	CTR86	91	PWP2	298	Y	A	G	NC			1		1	1	0.36226	2.34592	1	0	0	1	A											0.413		2	0.624186	GTS1_PWM	1	3	0.97625	0.02325	0.3498	4.4926	1.9206	5.7775	7.3484	7.3484	0
3	220270	CTR86	208	PWP2	181	Y	A	G	NC					1		0.132223	0	1	0	1	0	A											0.0193		0													0
3	222519	PWP2	0			S	A	C	NSN	1						4.66e-06	0.0491043	9	5	0	0	A	G	G	A	G	A	A	A	G
3	223115	PWP2	0			Y	G	A	NSN	1						1.25e-06	0.0417477	10	6	0	5	G	G	G	G	A	G	G	G	G	G	0.28
3	223228	PWP2	5	YIH1	220	Y	T	A	NC			1				0.0310358	0.186218	4	0	0	0	T	T	T	G								0.2242		4	0.660295	YPR122W-1_PWM	0	1	0.707875	0.114469	8.6049	10.4269	8.6049	8.6049	8.7972		2	0.659252
3	226696	YCR061W	0			Y	G	C	NSN	1	1					2.78e-07	0	9	5	1	0	G	G	G	G	G	G	G	G	G		0
3	231032	HCM1	33	RAD18	462	Y	C	T	NC					1		0.411587	0.616546	4	0	0	3	C	C	T	C								0.7526		0													0
3	236446	SED4	129	ATG15	762	M	G	A	NC			1	1			0.00506965	0	3	0	1	0	G	G	G									0.0416		2	0.678191	ARR1_PWM	0	4	0.537712	0.461788	4.9403	5.498	5.498	5.6794	5.6794	4.2437	1	0.595338
3	236691	SED4	374	ATG15	517	Y	C	T	NC			1				0.132223	0	1	0	1	0	C											0.026		1	0.648004	SKN7_PWM	0	7	0.70125	0.10125	5.8766	8.2173	7.2747	5.1248	4.5882	4.5882	0
3	236964	SED4	647	ATG15	244	M	G	A	NC			1				1	1.82789	0	0	1	0												0.1307		1	0.386441	YMR020W-1_PWM	1	8	0.64292	0.080088	9.6163	7.128	8.2985	7.4583	8.9207	6.5573	1	0.386441
3	239510	CPR4	0			S	G	A	NSN	1	1					2.77e-07	0	9	5	1	0	G	G	G	G	G	G	G	G	G		0
3	242479	RSA4	132	SSK22	104	S	A	G	NC			1		1		0.0918466	3.54097	2	0	0	1	A	A										0.1345		2	0.611587	DIG1_PWM	1	6	0.147103	0.416833	5.463	4.8269	6.3047	6.2998	6.6528		1	0.613629
3	244884	SSK22	0			M	A	G	NSN	1	1					2.08e-07	0	8	4	1	0	A	A	A	A		A	A	A	A		0
3	250181	YCR076C	140	PAT1	52	S	A	T	NC			1	1	1	1	0.34262	0.518146	3	0	1	0	A	A	A									0.618		11	0.73948	YDR231C-7_PWM	1	13	0.774887	0.06448	5.9104	3.4241	7.9844	4.689	10.231	7.7313	0
3	250562	PAT1	0			S	A	T	NSN	1	1					0.000449834	0.153891	9	5	1	0	A	A	A	A	A	A	A	A	A		0.02
3	252797	PAT1	173	YCR079W	43	M	C	T	NC					1		0.158792	0.389666	4	0	0	0	C	G	G	G								0.153		0													0
3	258777	SRB8	127	AHC2	101	M	T	C	NC					1		0.199627	4.20486	1	0	0	1	T											0.0652	1	0													0
3	275420	KIN82	0			S	G	A	NSN	1	1					2e-08	0	10	6	1	0	G	G	G	G	G	G	G	G	G	G	0
3	282903	CDC39	0			Y	G	A	NSN	1						0.000218429	0.154165	10	6	0	0	G	G	G	G	C	C	C	C	C	C	0.6
3	285076	CDC39	0			S	A	G	NSN	1						1.93e-05	0.0940159	9	5	1	0	A	A	A	A	A	A	A	A	A		0.07
3	286176	CDC39	0			M	G	A	NSN	1						1.31e-06	0.0419561	10	6	0	8	G	G	G	G	G	G	G	A	G	G	0.25
3	286607	CDC39	168	CDC50	150	Y	G	A	NC			1	1			0.132223	0	1	0	1	0	G											0.0422		1	0.793066	HAP1_PWM	1	8	0.647308	0.062064	-0.4266	2.3235	2.8276	2.4407	5.5957	1.5456	0
3	287184	CDC50	0			Y	T	A	NSN	1	1					1.28e-06	0	10	6	0	0	T	T	C	C	T	T	T	T	C	T	0
3	287610	CDC50	0			Y	G	A	NSN	1						5.19e-05	0.0991091	10	6	0	0	G	G	G	G	G	G	G	G	G	T	0.24
3	288242	YCR095C	0			Y	A	G	NSN	1	1					7.39e-06	0	7	3	1	0	A	A	A	A	A	A	A				0
3	304821	YCR102C	0			Y	G	C	NSN	1	1					3.14e-06	0.0487439	9	5	1	0	G	G	G	G	G	G	G	G	G		0.04
3	304923	YCR102C	0			M	A	C	NSN	1	1					4.92e-07	0	9	5	1	0	C	C	C	C	C	C	C	C	C		0
3	305253	YCR102C	0			Y	A	G	NSN	1						0.000188796	0.145984	9	5	0	3	G	G	A	G	G	G	G	A	G		0.11
4	40283	BRE4	0			M	G	C	NSN	1	1					4.78e-05	0	6	2	1	0	G	G	G	G	G	G					0
4	45364	SSB1|.	0			S	G	A	NSN	1						2.06e-08	0	10	6	0	3	G	G	A	G	G	A	G	G	A	G
4	45589	SSB1|.	0			Y	A	G	NSN	1						1.14e-06	0	10	6	0	1	A	A	A	G	A	A	G	G	A	G
4	45598	SSB1|.	0			Y	A	G	NSN	1						3.07e-08	0	10	6	0	1	A	G	A	A	A	G	G	G	A	A
4	45643	SSB1|.	0			Y	G	A	NSN	1						1.34e-07	0	10	6	0	3	G	G	A	G	G	A	A	A	A	A
4	45652	SSB1|.	0			Y	G	A	NSN	1						6.91e-07	0	10	6	0	9	G	G	G	G	G	G	G	G	A	G
4	45661	SSB1|.	0			Y	G	A	NSN	1						1.44e-07	0	10	6	0	4	G	G	G	A	A	A	A	A	A	G
4	45676	SSB1|.	0			Y	A	G	NSN	1						7.03e-07	0	10	6	0	1	A	A	G	G	G	G	G	G	G	G
4	45703	SSB1|.	0			Y	C	T	NSN	1						2.18e-08	0	10	6	0	9	C	C	C	C	C	C	C	C	T	T
4	45715	SSB1|.	0			Y	A	G	NSN	1						1.94e-05	0.0498032	9	5	0	1	A	A	A	A	A	A	G		A	A
4	45718	SSB1|.	0			Y	A	G	NSN	1						7.39e-06	0	7	3	1	0	A	A	A	A	A	A	A
4	45733	SSB1|.	0			Y	A	G	NSN	1						2.17e-05	0	7	3	0	1	A	G	G	A	G	T	A
4	45787	SSB1|.	0			Y	G	A	NSN	1						7.54e-06	0	8	4	0	1	A	G	G	G	A	A	G		A
4	46819	HO	0			S	T	C	NSN		1					0.00145591	0	6	2	1	0	T	T	T	T	T	T					0
4	47366	HO	0			S	G	A	NSN	1	1					0.000196183	0	6	2	1	0	G	G	G	G	G	G					0
4	52557	SHS1	0			S	A	G	NSN	1	1					2.37e-07	0	9	5	1	0	A	A	A	A	A	A	A	A	A		0
4	61276	FMP45	0			S	A	G	NSN	1						3.63e-05	0.0963646	9	5	0	7	A	A	A	A	A	A	G	G	A		0.9
4	65684	DTD1	0			M	A	T	NSN	1	1					5.62e-05	0.0958068	10	6	1	0	A	A	A	A	A	A	A	A	A	A	0.01
4	78174	NOP6	207	SHR3	252	Y	C	T	NC					1		0.132223	0	1	0	1	0	C											0.0177		0													0
4	78946	SHR3	0			S	G	C	NSN	1	1					7.36e-05	0	6	2	1	0	G	G	G	G	G		G				0
4	88025	NHP2	42	GLE1	223	S	A	T	NC			1	1	1	1	0.154709	0.390649	4	0	1	0	A	A	A	A								0.9619	1	16	0.803476	YAL040C-4_PWM	0	5	0.025051	0.937117	9.1886	5.5667	8.5952	8.5952	6.4526	5.8676	4	0.804601
4	93798	HEM3	52	RTN2	807	M	C	T	NC			1	1	1		0.41531	0.621419	4	0	1	0	T	T	T	T								0.2175		9	0.897404	AZF1_PWM	0	3	0.999251	0.00025	12.5696	4.6807	10.4096	9.0994	12.5696	6.0338	2	0.898055
4	94009	HEM3	263	RTN2	596	M	T	A	NC			1	1	1	1	0.132223	0	1	0	1	0	T											0.9504	1	8	0.988539	AZF1_PWM	0	15	0.582667	0.00025	-0.328	7.4269	7.4269	2.7067	9.988	8.3275	2	0.988779
4	94138	HEM3	392	RTN2	467	M	T	A	NC					1	1	0.669049	0.757285	4	0	0	1	T	A	A	A								0.0248		0													0
4	94380	HEM3	634	RTN2	225	M	G	A	NC			1	1			0.0310358	0.186218	4	0	1	0	G	G	G	G								0.1895		1	0.75808	YBR070C-1_PWM	1	6	0.902174	0.044466	9.0504	5.6349	9.0504	9.0504	5.7244	2.6075	0
4	94418	HEM3	672	RTN2	187	M	T	C	NC			1				0.154709	0.390649	4	0	0	0	G	G	A	G								0.974		3	0.423572	YDR321W-1_PWM	0	2	0.692953	0.135906	5.4034	4.1798	3.1527	4.7048	3.6704	3.1527	0
4	96258	YDL203C	0			M	A	T	NSN		1					0.0072423	0.124648	9	5	0	0	A	A	A	A	G	G	G	G	A		0.01
4	96472	YDL203C	0			M	C	T	NSN	1						1.84e-05	0.0535485	9	5	0	8	C	C	C	C	C	C	C	T	C		0.31
4	103422	YDL199C	68	GGC1	227	M	T	G	NC					1	1	0.251871	2.67826	2	0	0	1	T	G										0.0061		0													0
4	103457	YDL199C	103	GGC1	192	S	T	C	NC			1		1		0.36226	2.34592	1	0	0	1	T											0.0446		2	0.64813	YER022W-1_PWM	0	5	0.730349	0.05786	1.9738	4.1038	6.7407	2.8878	7.8423	7.8423	0
4	103510	YDL199C	156	GGC1	139	S	C	T	NC			1	1			0.356002	1.93183	2	0	0	1	C	C										0.0554		1	0.712025	PHD1_PWM	0	3	0.675898	0.06013	3.388	0.563	-1.7216	4.4679	6.8279	7.4712	0
4	103633	YDL199C	279	GGC1	16	M	G	C	NC					1		0.59919	0.715536	3	0	0	0	T		A	A								0.0006		0													0
4	104781	GGC1	229	ASF2	136	M	A	G	NC			1	1	1		0.403963	0.449146	2	0	0	0	A	C										0.7409		5	0.673682	YOR165W-1_PWM	1	3	0.066514	0.020642	5.7705	5.0058	5.7705	5.6418	5.365	2.9312	0
4	107198	YDL196W	127	SEC31	10	M	G	T	NC			1	1			0.00106841	0	4	0	1	0	G	G	G	G								0.9244	1	14	0.827376	MAC1_PWM	0	1	0.805833	0.004237	1.0262	6.6796	6.6796	6.6796	6.6796	6.6796	3	0.830972
4	114380	SNF3	145	NUS1	292	M	T	C	NC			1	1			0.235417	0.339236	2	0	1	0	T		T									0.1339		1	0.688487	PHO2_PWM	1	3	0.91625	0.08125	-0.4784	1.5389	1.5389	5.1061	4.9193	5.9874	0
4	119564	UFD2	0			S	T	A	NSN	1	1					7.59e-05	0.0960925	9	5	1	0	T	T	T	T	T	T		T	T	T	0
4	121289	UFD2	0			S	T	C	NSN		1					0.00140588	0.0741256	6	3	1	0	T	T		T	T		T		T		0.03
4	134530	LYS20	0			M	G	A	NSN	1	1					1.92e-08	0	10	6	1	0	G	G	G	G	G	G	G	G	G	G	0
4	139235	PCL9	29	DLD2	287	M	T	A	NC			1	1			0.412274	156.158	2	0	0	1	T	A										0.4645		3	0.731675	YDR476C-1_PWM	0	2	0.016613	0.964749	0.2931	4.3548	9.1563	5.0946	9.1563		0
4	139427	PCL9	221	DLD2	95	M	C	A	NC					1	1	0.403963	0.449146	2	0	1	0	C	C										0.0085		0													0
4	145806	AIR2	287	DLD1	20	S	A	T	NC					1	1	0.347154	0.520557	3	0	1	0	A	A	A									0.0002		0													0
4	147847	DLD1	257	YDL173W	344	S	T	G	NC			1	1	1		0.123255	0.26811	3	0	1	0	T	T		T								0.8237	1	27	0.70232	YIR004W-1_PWM	1	0	0.088213	0.73228	8.6615	10.3725	8.1297	10.3725	9.1598	8.6921	8	0.702261
4	155792	GLT1	151	UGA3	526	M	T	C	NC			1	1	1	1	0.00506965	0	3	0	1	0	T	T	T									0.9787		1	0.703297	HAP2_PWM	0	4	0.88037	0.063187	3.8939	6.1227	6.1227	3.3731	2.6867	1.3383	0
4	155901	GLT1	260	UGA3	417	S	G	A	NC			1	1	1		0.163539	0.400361	4	0	0	2	G	A	G	T								0.9908		1	0.712674	GLN3_PWM	1	8	0.051199	0.60964	6.9002	4.8285	4.8285	4.8452	4.8285	4.9932	0
4	156111	GLT1	470	UGA3	207	M	T	A	NC			1				0.0162404	5.29996	3	0	0	0	C	G	T									0.0501		2	0.557755	GLN3_PWM	1	8	0.60964	0.302947	4.9404	5.6397	4.4278	4.7741	6.0413	3.3472	0
4	160521	SFA1	0			M	G	A	NSN	1	1					3.73e-08	0	9	6	1	0	G	G		G	G	G	G	G	G	G	0
4	160616	SFA1	0			M	G	A	NSN	1						0.000116579	0.0962962	9	6	0	0	G	G		G	G	G	G	C	G	G	0.09
4	163328	NRP1	173	FAP7	121	S	C	A	NC					1		0.289049	0.482798	4	0	0	3	C	C	A	A								0.0011		0													0
4	163968	FAP7	0			Y	C	T	NSN	1	1					9.84e-06	0	8	5	0	4	C	C		T	C	C	C	C	C		0
4	164257	FAP7	214	CDC36	33	M	A	G	NC					1	1	0.980741	1.01457	4	0	0	0	A	T	A	A								0.0002		0													0
4	166553	CDC9	0			M	G	A	NSN	1	1					3.32e-06	0.0485073	9	5	1	0	G	G	G	G	G	G	G	G	G		0.02
4	174547	YDL157C	0			M	G	A	NSN	1						8.45e-06	0.0546292	9	5	1	0	G	G	G	G	G	G	G	G	G		0.06
4	174999	YDL156W	0			M	G	T	NSN	1	1					4.75e-05	0	8	4	0	4	G	A	G	T	A	G	A	G			0
4	176497	YDL156W	10	CLB3	276	Y	G	A	NC			1				0.813304	1.15859	4	0	0	2	C	A	C	C								0.1325		1	0.474531	YMR020W-1_PWM	1	8	0.64292	0.080088	9.6163	7.128	8.2985	4.7043	7.4583	5.5445	1	0.474531
4	176520	YDL156W	33	CLB3	253	S	C	T	NC			1		1		0.633315	1.34437	3	0	0	2	C	T	T									0.017		2	0.598822	YIR015W-10_PWM	0	5	0.260283	0.671594	9.3294	7.976	9.3294	6.3405	9.5201	6.7988	1	0.598812
4	176629	YDL156W	142	CLB3	144	S	T	C	NC			1	1	1		0.00506965	0	3	0	1	0	T	T	T									0.99	1	7	0.716468	YOR321W-9_PWM	1	1	0.899485	0.054124	5.6964	3.2913	5.6964	5.6964	5.6964	5.6964	1	0.716419
4	176759	YDL156W	272	CLB3	14	Y	C	A	NC			1				0.0245306	0.175385	4	0	0	0	C	T	C	C								0.9814		10	0.596704	YOR341W-1_PWM	1	9	0.05	0.059524	3.2323	3.4634	3.6252	5.9713	1.1988	3.9015	0
4	178222	CLB3	165	MSH5	112	Y	G	A	NC					1		0.112851	0.258915	3	0	1	0	G	G	G									0.0301		0													0
4	187199	ATG9	0			M	T	G	NSN	1	1					2.15e-08	0	9	5	0	0	A	A	A	A	G	A		A	G	A	0
4	190605	NOP14	18	RPN5	319	M	T	G	NC					1		0.502513	0.662296	4	0	0	2	T	G	T	T								0.0501		0													0
4	190811	NOP14	224	RPN5	113	S	T	C	NC			1	1	1		0.218671	0.443109	4	0	1	0	T	T	T	T								0.8294		1	0.901026	SPT2_PWM	0	3	0.945414	0.005234	2.6161	-2.1749	1.0758	-0.0148	5.3051	7.6199	0
4	192279	RPN5	17	LDB17	471	M	G	C	NC					1		0.00106841	0	4	0	1	0	G	G	G	G								0.033		0													0
4	193724	LDB17	0			S	A	G	NSN	1	1					0.00043047	0.110508	8	4	1	0	A	A	A	A	A	A		A	A		0.03
4	195099	COP1	0			M	G	A	NSN	1						1.29e-05	0.118378	10	6	0	6	G	G	G	G	G	A	A	G	A	G	0.67
4	195161	COP1	0			S	T	C	NSN	1	1					4.52e-05	0	8	4	1	0	T	T	T	T	T		T	T	T		0
4	195921	COP1	0			M	T	C	NSN	1	1					1.23e-07	0.0380416	10	6	1	0	T	T	T	T	T	T	T	T	T	T	0.04
4	198421	COP1	244	YDL144C	241	M	A	G	NC			1	1	1		0.174485	0.401602	4	0	1	0	A	A	A	A								0.9895	1	10	0.942385	YHR152W-3_PWM	0	2	0.994	0.002	-0.2621	5.541	5.541	5.7233	10.0991	10.0991	3	0.943614
4	199927	YDL144C	194	CCT4	69	S	A	G	NC					1		0.598586	1.34327	4	0	0	1	A	G	G	G								0.0018		0													0
4	203086	BPL1	0			M	C	T	NSN	1	1					2.3e-07	0	8	5	1	0		T	T	T	T	T	T	T		T	0
4	203253	BPL1	0			Y	C	T	NSN	1						6.93e-05	0.0938705	9	6	0	2		T	C	C	C	C	C	C	C	A	0.14
4	214859	RGT2	0			S	T	C	NSN	1						0.000642648	0.181737	10	6	0	7	T	T	T	T	T	T	C	T	T	T	0.08
4	214966	RGT2	0			M	G	A	NSN	1						1.41e-05	0.0491212	9	5	0	0	G	G	G	G	G	G		G	G	T
4	224809	CDC53	0			S	A	G	NSN	1						0.000262472	0.13203	10	6	1	0	A	A	A	A	A	A	A	A	A	A	0.2
4	224854	CDC53	0			S	A	G	NSN	1	1					1.56e-06	0.0453425	10	6	1	0	A	A	A	A	A	A	A	A	A	A	0.02
4	232994	VCX1	0			M	A	G	NSN	1	1					8.86e-07	0.040996	10	6	0	0	A	A	A	A	A	A	A	A	C	A	0.02
4	233071	VCX1	0			S	C	A	NSN	1						1.17e-07	0.0377429	10	6	0	0	C	C	C	C	C	T	C	C	C	C
4	233636	VCX1	0			M	G	A	NSN	1						1.36e-06	0.0411803	10	6	0	4	G	G	G	A	A	A	A	A	A	A	1
4	237186	CDC48	0			M	T	G	NSN	1						7.73e-10	0	10	6	0	0	T	T	T	T	T	T	T	T	T	C
4	240506	YDL124W	0			S	A	C	NSN	1	1					6.4e-06	0.0485383	8	5	1	0	A	A	A		A	A	A	A		A	0.04
4	240532	YDL124W	0			S	A	C	NSN	1	1					1.57e-05	0.0516303	9	5	1	0	A	A	A	A	A	A	A	A		A	0.03
4	240657	YDL124W	0			S	C	A	NSN	1						0.000688846	0.155439	8	5	0	0	C	T	T		C	C	T	G		T	0.59
4	243234	UBP1	0			Y	A	G	NSN	1						2.96e-06	0.0483386	9	5	1	0	A	A	A	A	A	A	A	A	A		0.12
4	244138	UBP1	0			S	G	T	NSN	1						6.42e-05	0.100948	9	5	0	4	G	C	A	T	A	A	A	A	G		0.22
4	251017	CYK3	0			S	A	G	NSN	1						0.000482535	0.158417	8	4	0	7	A	A	A	A	A	A	G	A			0.72
4	251417	CYK3	179	NUP84	148	Y	A	G	NC					1		0.470098	2.14932	1	0	0	1	A											0.1719		0													0
4	252202	NUP84	0			M	T	A	NSN	1						3.49e-05	0.0652718	9	5	0	8	T	T	T	T	T	T	T	A	T		0.67
4	252749	NUP84	0			S	T	G	NSN	1	1					2.59e-05	0.0947698	9	5	1	0	T	T	T	T	T	T	T	T	T		0.01
4	253388	NUP84	0			S	A	G	NSN	1	1					3.52e-06	0	7	3	1	0	A	A	A	A	A	A	A				0
4	253390	NUP84	0			M	T	C	NSN	1	1					7.9e-05	0	7	3	1	0	T	T	T	T	T	T	T				0
4	257828	ATG20	0			M	G	A	NSN	1						0.000164792	0.109612	9	5	0	5	G	G	G	G	A	G	G	A	G		0.66
4	257984	ATG20	0			M	G	A	NSN		1					0.0100986	0.174666	9	5	0	3	G	G	A	G	G	G	G	G	G		0
4	260056	TRM3	0			M	A	G	NSN	1	1					6.08e-07	0	8	4	1	0	A	A	A	A	A	A	A	A			0
4	264290	RRP42	180	TMA17	221	S	A	G	NC					1		0.0845716	4.45266	3	0	0	1	A	G	A									0.0012		0													0
4	264299	RRP42	189	TMA17	212	Y	G	T	NC					1		0.403963	0.449146	2	0	1	0	G	G										0.3256		0													0
4	269602	MSS2	0			M	A	T	NSN		1					0.243608	0.379657	6	2	0	5	A	A	A	A	T	T					0
4	276806	QRI1	225	CDC2	65	Y	G	A	NC					1		0.0429869	0	2	0	1	0	G	G										0.006		0													0
4	277105	CDC2	0			S	G	C	NSN	1	1					8.56e-05	0	6	2	0	0	G	A	A	A	A	G					0
4	277106	CDC2	0			S	C	G	NSN		1					0.00156869	0	6	2	0	0	C	C	T	T	T	T					0
4	281966	DUN1	118	GET3	145	S	A	T	NC			1				0.811531	0.877328	4	0	0	0	G	G	G	A								0.1329		6	0.662869	HAP2_PWM	1	1	0.05325	0.00025	-1.782	3.5793	4.4268	4.3224	4.4268	4.4268	0
4	282024	DUN1	176	GET3	87	S	A	T	NC			1	1			0.158321	0.390649	4	0	0	1	A	T	C	T								0.0258		1	0.833307	FKH2_PWM	1	13	0.951299	0.021229	-1.8628	1.9397	3.8559	3.3561	6.7659	1.2195	0
4	288140	PMT1	0			S	T	G	NSN	1	1					1.94e-06	0.0507716	10	6	1	0	T	T	T	T	T	T	T	T	T	T	0
4	301039	LUC7	40	YDL086W	373	M	T	C	NC					1	1	0.0395363	0	1	0	1	0			T									0.0002		0													0
4	304549	NDE2	0			M	G	T	NSN		1					0.044791	0.232413	6	2	0	0	G	G	G	G			C	G			0.02
4	308773	RPL13A	346	RPL13A	19	M	T	C	NC	1						0.000686067	0.142102	7	3	0	0	T	T	A	T	T	T	T					0.0582
4	310132	RPP1A	10	THI3	509	M	T	C	NC	1						0.00062675	0.135639	7	3	0	3	T	T	C	T	T	T	T					0.9948
4	313223	MRK1	0			S	G	A	NSN	1						0.000155818	0.0630629	8	4	0	0	G	G	G	C	G	G	G		G		0.21
4	320948	RXT3	0			Y	C	T	NSN	1	1					0.000195604	0	6	2	1	0	C	C	C	C	C	C					0
4	324892	BRE1	0			M	G	A	NSN	1	1					0.000451536	0.121213	8	4	1	0	G	G	G	G	G	G	G	G			0.04
4	325079	BRE1	0			S	T	G	NSN	1						1.8e-05	0.0935543	9	5	0	5	C	T	T	C	G	C	C	T	T		0.11
4	330288	YET3	0			S	A	G	NSN	1						4.37e-06	0.0417573	10	6	0	0	A	A	A	A	A	A	A	T	C	A	0.15
4	334393	COX9	0			S	G	A	NSN	1						0.000192489	0	6	2	1	0	G	G	G	G	G	G
4	339743	YDL063C	0			Y	A	G	NSN	1	1					5.36e-07	0	8	4	1	0	A	A	A	A	A	A	A		A		0
4	344659	RAD59	0			Y	G	A	NSN	1						9.25e-05	0.0633584	8	4	0	5	G	G	G	G	A	G	G	G			0.4
4	346745	USO1	0			S	A	G	NSN	1	1					7.07e-07	0	8	4	1	0	A	A	A	A	A	A	A	A			0
4	352902	MBP1	0			Y	A	G	NSN	1						3.49e-06	0.0489437	9	5	0	6	A	A	A	A	A	G	A	A	A		0.27
4	354744	MBP1	0			M	A	T	NSN		1					0.0327002	0.226758	6	2	1	0	A	A	A	A		A	A				0.04
4	363194	SLC1	0			M	G	T	NSN	1						4.11e-06	0.0418536	9	6	0	10	G	G		A	G	A	G	A	C	T	0.27
4	370769	SIT4	65	NPC2	467	M	A	G	NC					1		0.00148621	155.205	4	0	0	0	T	A	A	C								0.0246		0													0
4	371083	SIT4	379	NPC2	153	S	C	T	NC			1				0.15183	0.390105	4	0	0	4	C	C	C	T								0.1285		4	0.515922	YGR263C-1_PWM	0	7	0.062081	0.800336	2.3028	4.4539	2.3028	2.3444	6.0123	9.0365	0
4	371139	SIT4	435	NPC2	97	M	A	G	NC			1	1	1		0.515314	1.48152	4	0	0	1	A	G	A	T								0.3718		4	0.737488	YHR059W-1_PWM	1	2	0.891405	0.042976	5.4808	8.1075	6.7977	2.6971	6.7977	3.8481	0
4	372387	MRP10	0			Y	A	G	NSN	1						3.57e-05	0.0981755	9	5	0	5	A	A	A	A	G	A	A	A	A		0.4
4	373720	FAD1	115	MTF2	243	S	C	T	NC					1		0.0543614	0	1	0	1	0		C										0.0003		0													0
4	373725	FAD1	120	MTF2	238	S	C	T	NC					1		0.0251901	0	2	0	1	0	C	C										0.0001		0													0
4	375381	MTF2	95	PRP11	295	Y	A	T	NC					1	1	0.0326916	156.158	2	0	0	1	T	A										0.0668		0													0
4	375530	MTF2	244	PRP11	146	Y	A	C	NC					1	1	1	1.82789	0	0	1	0												0.0115		0													0
4	377483	SIR2	0			Y	C	A	NSN	1						4.29e-06	0.080892	10	6	0	0	C	T	C	C	T	T	C	C	C	C	0.07
4	381455	NAT1	20	PRM7	527	Y	C	G	NC			1	1	1		0.0263574	0.179574	4	0	0	0	C	C	T	C								0.3359	1	3	0.765226	YMR111C-1_PWM	1	5	0.917732	0.007188	5.3499	10.1993	6.8124	10.1993	3.5898	4.0657	0
4	381573	NAT1	138	PRM7	409	S	C	T	NC					1		0.0228809	0	2	0	1	0	C		C									0.0035		0													0
4	388144	PUS9	0			M	A	G	NSN	1						5.73e-05	0.125624	10	6	0	7	A	A	A	A	A	A	G	G	A	A	0.38
4	391241	GPR1	0			M	A	G	NSN	1	1					2.78e-05	0.0545545	8	5	0	1	A	G		G	G	G	G	G	G		0
4	394175	YDL032W	177	DBP10	38	M	T	C	NC			1	1	1		0.382887	1.80641	3	0	0	3	C	C	T									0.0024		1	0.928359	GCN4_PWM	1	3	0.99625	0.00325	-0.5245	4.7954	-0.4097	2.2412	1.792	3.9007	0
4	396607	DBP10	0			S	A	C	NSN	1						1.73e-05	0.0917943	10	6	0	7	A	A	A	A	G	T	C	C	C	T	0.68
4	397269	DBP10	68	PRP9	264	Y	G	T	NC			1	1	1		0.0109702	0	1	0	1	0		T										0.0055		6	0.668584	YGL017W-1_PWM	0	9	0.762249	0.054009	5.4778	2.4252	4.8685	7.3846	5.261	6.2517	0
4	405672	YDL025C	0			M	A	T	NSN	1	1					5.05e-08	0	9	5	1	0	A	A	A	A	A	A	A	A	A		0
4	406096	YDL025C	0			S	A	G	NSN	1	1					4.29e-09	0	10	6	1	0	A	A	A	A	A	A	A	A	A	A	0
4	408891	DIA3	0			S	C	A	NSN		1					0.01498	0.102501	7	3	0	2	C	A	T	C			T	C		C	0
4	412076	GPD1|.	0			Y	A	G	NSN	1						1.02e-05	0.102479	8	5	0	1	A	G		G	G	A		G	G	T
4	421106	OSH2	0			Y	A	G	NSN	1						3.47e-07	0.0379571	10	6	0	5	A	A	A	A	G	A	A	A	A	A	0.26
4	423382	ERP3	0			Y	C	A	NSN	1						0.00074913	0.142202	8	4	0	5	C	T	T	T	A	T	C	C			0.42
4	425095	CDC7	0			Y	C	G	NSN	1						2.57e-06	0.0453703	10	6	1	0	C	C	C	C	C	C	C	C	C	C	0.31
4	437634	RR	119	tRNA	134	S	T	C	NC	1						0.000356905	0.0584963	4	2	1	0	T	T				T	T					0.9987
4	445205	MCD1	0			M	C	A	NSN	1	1					0.000144641	0	7	3	0	0	C	C	C	C			T	T	T		0
4	447586	NHP10	11	RMD1	394	Y	C	T	NC			1	1	1		0.1266	0.374748	4	0	0	2	C	T	T	C								0.9826		1	0.722952	YLR116W-5_PWM	0	2	0.834615	0.096154	5.7523	3.1859	11.2389	6.1918	8.6725	6.1269	0
4	452768	NTH1	296	YRB1	273	S	T	C	NC			1	1	1		0.0240609	0.177055	4	0	0	4	T	T	T	C								0.9577		1	0.908025	YDL204W-8_PWM	0	3	0.979412	0.002941	3.2509	-2.1518	3.2509	3.2509	3.2509	-0.36	0
4	452800	NTH1	328	YRB1	241	M	T	C	NC			1	1	1		0.00300464	0	3	0	1	0	T	T	T									0.9886		4	0.736907	YOR165W-1_PWM	1	8	0.864679	0.020642	3.7993	7.1288	4.381	7.1288	7.1288	6.9587	2	0.759701
4	453752	YRB1	105	RCR2	366	S	C	T	NC			1				0.133554	0.37922	4	0	0	3	C	C	T	C								0.9041	1	4	0.533544	SPT2_PWM	1	5	0.162088	0.7505	6.6826	7.8097	6.6826	6.6826	7.19	5.6532	1	0.531629
4	459906	SOK1	0			M	G	A	NSN	1						2.74e-05	0.0552539	9	5	1	0	G	G	G	G	G	G	G	G	G		0.47
4	485328	GCV1	0			Y	T	C	NSN	1	1					8.97e-05	0	5	2	1	0	T	T	T		T		T				0
4	487275	FAL1	0			S	G	A	NSN	1	1					5.83e-08	0	10	6	1	0	G	G	G	G	G	G	G	G	G	G	0
4	487538	FAL1	0			Y	G	C	NSN	1	1					0.000165691	0.164302	10	6	1	0	G	G	G	G	G	G	G	G	G	G	0.04
4	503371	RAD28	102	YDR031W	122	Y	C	T	NC					1		0.199627	4.20486	1	0	0	1	C											0.001		0													0
4	503486	RAD28	217	YDR031W	7	Y	T	C	NC			1		1		0.034964	0.189124	4	0	1	0	T	T	T	T								0.7924		3	0.636101	YLR055C-1_PWM	1	6	0.693609	0.084586	5.7695	7.4682	3.3121	8.2623	4.6949	11.9935	0
4	505037	PST2	346	MRH1	3105	Y	A	C	NC					1		0.79924	1.37223	1	0	0	0	T											0.0131		0													0
4	505270	PST2	579	MRH1	2872	Y	T	A	NC					1		1	1.82789	0	0	1	0														0													0
4	505804	PST2	1113	MRH1	2338	Y	A	G	NC					1		0.132223	0	1	0	1	0	A											0.0071		0													0
4	505817	PST2	1126	MRH1	2325	Y	A	T	NC					1		0.79924	1.37223	1	0	0	0	G											0.0006		0													0
4	505838	PST2	1147	MRH1	2304	Y	T	C	NC			1		1		0.0443477	6.48415	1	0	0	0	G											0.0001		2	0.567995	YGL017W-1_PWM	0	6	0.089644	0.657572	2.317	4.7152	6.9749	6.4404	7.2748		0
4	505843	PST2	1152	MRH1	2299	Y	G	A	NC			1		1	1	0.132223	0	1	0	1	0	G											0.0017		1	0.549488	YGL017W-1_PWM	0	11	0.468263	0.35245	4.0256	4.7152	6.9749	6.4404	7.2748		0
4	506994	PST2	2303	MRH1	1148	M	G	A	NC			1	1	1		0.0251901	0	2	0	1	0	G	G										0.0122		1	0.852699	MSN4_PWM	0	5	0.014236	0.958292	2.307	6.9219	6.9219	8.5179	2.8714		0
4	507176	PST2	2485	MRH1	966	M	C	T	NC			1		1		0.00106841	0	4	0	1	0	C	C	C	C								1	1	7	0.603372	AZF1_PWM	1	12	0.23525	0.18125	6.0549	6.1996	6.1996	6.1996	6.1996		1	0.582219
4	507957	PST2	3266	MRH1	185	Y	A	G	NC					1		0.561084	1.52667	3	0	0	1	A	G		G								0.9701		0													0
4	509827	LYS14	0			S	G	A	NSN	1						0.000387391	0.068328	8	4	0	0	G	G	G	G	G	G		G	C		0.48
4	513168	RR	0			Y	A	T	NC	1						3.2e-05	0.0476264	6	2	1	0	T	T	T	T		T	T					1
4	513172	RR	0			Y	T	C	NC	1						3.95e-07	0	6	2	1	0	C	C	C	C		C	C					1
4	513178	RR	0			Y	C	T	NC	1						3.2e-05	0.0476264	6	2	1	0	C	C	C	C		C	C					0.9933
4	513189	RR	0			Y	C	A	NC	1						2.99e-05	0.0476537	6	2	1	0	C	C	C	C		C	C					0.9824
4	513192	RR	0			Y	A	G	NC	1						3.95e-07	0	6	2	1	0	G	G	G	G		G	G					0.9899
4	513218	RR	0			Y	A	G	NC	1						3.95e-07	0	6	2	1	0	A	A	A	A		A	A					0.0808
4	514720	TE	0			S	G	A	NC	1						3.95e-07	0	6	2	1	0	G	G	G	G		G	G					0.8762
4	519385	RR	0			S	A	T	NC	1						7.62e-05	0.0516055	6	2	1	0	T	T	T	T		T	T					0.998
4	526211	KRS1	0			Y	G	A	NSN	1						5.56e-06	0.0797383	10	6	0	1	G	A	A	A	A	G	A	A	A	A	0.26
4	526723	KRS1	0			Y	G	A	NSN	1						1.94e-05	0.0880265	10	6	0	7	G	G	G	G	G	G	A	G	A	G	0.49
4	528811	ENA5	0			S	A	T	NSN		1					0.0529183	0.198461	7	3	1	0	T	T	T	T	T			T	T		0.01
4	528832	ENA5	0			S	G	A	NSN		1					0.023118	0.17225	6	2	0	2	A	G	G	A	A			A			0
4	529204	ENA5	0			S	G	A	NSN	1	1					9.02e-05	0	7	3	1	0	G	G	G	G	G		G	G			0
4	529475	ENA5	0			Y	G	A	NSN	1	1					1.28e-05	0.0525614	8	4	1	0	G	G	G	G	G		G	G	G		0.03
4	529490	ENA5	0			Y	G	A	NSN	1						0.000193834	0.134893	9	5	0	1	A	G	G	G	A		A	A	G	A	1
4	529652	ENA5	0			Y	C	A	NSN	1						2.24e-06	0.0738989	10	6	0	4	A	A	A	C	A	A	A	A	A	A	0.21
4	529948	ENA5	0			Y	A	G	NSN		1					0.126621	0.213796	6	3	0	2	G	A		G	G			A	G		0.03
4	530054	ENA5	0			S	A	G	NSN	1						5.7e-05	0.052912	7	4	1	0	A	A		A	A			A	A	A	0.21
4	531935	ENA2	0			S	A	C	NSN	1						6.99e-07	0.0392024	9	5	1	0	A	A	A	A	A	A		A	A	A	0.05
4	538232	ENA1	0			M	C	T	NSN	1	1					0.000173693	0	7	3	0	1	T	C	C	C	T			T	C		0
4	544277	NRG1	911	HEM13	2361	S	T	G	NC			1	1	1	1	0.132223	0	1	0	1	0	T											0.0413		1	0.825544	DIG1_PWM	1	12	0.019212	0.858533	-0.6717	2.7225	5.9488	4.4629	4.8473		0
4	544638	NRG1	1272	HEM13	2000	Y	T	C	NC			1	1			0.132223	0	1	0	1	0	T											0.0004		1	0.735378	YGL017W-1_PWM	1	7	0.036192	0.864699	6.1154	3.3473	7.5231	6.0713	5.9799		0
4	546110	NRG1	2744	HEM13	528	Y	G	A	NC			1				0.0245306	0.175385	4	0	0	2	G	A	G	G								0.0407		1	0.607047	DIG1_PWM	1	3	0.204046	0.480769	2.304	3.5665	5.083	3.6432	6.1963		0
4	546405	NRG1	3039	HEM13	233	Y	G	T	NC					1		0.028844	0.180689	4	0	0	0	G	C	G	G								0.9341		0													0
4	549853	BAP3	0			Y	G	A	NSN	1						8.22e-05	0.12787	10	6	0	1	G	A	A	A	A	A	A	T	A	G	0.47
4	560712	YDR053W	71	CDC34	724	Y	G	A	NC					1		0.263778	1.89353	3	0	0	1	G	G	A									0.4495		0													0
4	561301	YDR053W	660	CDC34	135	Y	T	C	NC					1	1	0.45532	1.72993	2	0	0	1	T	A										0.0067		0													0
4	562967	CDC34	643	PST1	556	Y	T	G	NC			1	1	1		0.409876	2.01576	2	0	0	1	T		C									0.0318		1	0.754344	INO2_PWM	1	7	0.071179	0.835415	6.2167	4.1595	6.2167	6.2167	4.1595		0
4	563007	CDC34	683	PST1	516	Y	T	C	NC			1		1		0.273524	2.4439	2	0	0	1	T		T									0.2342		1	0.591497	YGL007W-2_PWM	1	3	0.04562	0.074818	4.6077	4.5185	4.6077	2.0927	5.1089		0
4	563077	CDC34	753	PST1	446	Y	C	A	NC			1	1			0.0251901	0	2	0	1	0	C	C										0.9989	1	7	0.855433	YLR276C-10_PWM	0	2	0.017196	0.842593	6.4733	10.7706	10.7706	10.7706	8.9361		2	0.85626
4	563206	CDC34	882	PST1	317	Y	G	C	NC					1	1	0.551357	0.655425	3	0	0	0	G	A	A									0.0754		0													0
4	565702	YDR056C	65	YOS9	221	Y	C	T	NC					1		0.132223	0	1	0	1	0	C											0.011		0													0
4	565896	YDR056C	259	YOS9	27	Y	A	G	NC					1		0.0366833	0.190274	4	0	1	0	A	A	A	A								0.0058		0													0
4	566480	YOS9	0			M	T	C	NSN	1	1					0.000439956	0.0750269	7	3	1	0	T	T	T	T	T	T	T				0.02
4	568813	TGL2	113	tRNA	65	S	A	G	NC					1		0.132223	0	1	0	1	0	A													0													0
4	568868	TGL2	168	tRNA	10	S	A	G	NC	1		1	1			0.000151086	0.137792	9	5	1	0	A	A	A	A	A	A	A	A	A				1	4	0.790043	YOR377W-2_PWM	0	5	0.02707	0.823248	5.4237	2.4144	1.1576	4.4944	5.2177		0
4	569298	UBC5	0			M	T	C	NSN	1	1					1.76e-06	0.0444963	10	6	1	0	T	T	T	T	T	T	T	T	T	T	0.01
4	569955	UBC5	188	MAK21	689	Y	G	T	NC			1				0.132223	0	1	0	1	0	G											0.0501		2	0.603147	YDL235C-1_PWM	0	11	0.173077	0.341437	7.7571	8.842	13.0246	9.2831	5.2829		1	0.600808
4	570135	UBC5	368	MAK21	509	Y	T	A	NC					1	1	1	1.82789	0	0	1	0												0.0013		0													0
4	570476	UBC5	709	MAK21	168	M	T	A	NC			1	1	1	1	0.0557498	0	1	0	1	0		A										0.981	1	1	0.77349	YER153C-2_PWM	1	2	0.042049	0.932977	8.3512	11.4507	11.4507	9.8006	11.4507		1	0.77349
4	574749	YDR061W	0			S	C	T	NSN	1						0.00054445	0.111763	9	5	0	0	C	C	C	C	C	C	C	G		C	0.05
4	574930	YDR061W	0			S	A	G	NSN		1					0.00355674	0.0891806	6	2	0	0	A	A	T	T	C	A					0
4	576021	YDR061W	242	LCB2	448	Y	A	C	NC			1	1			0.155115	0.282074	2	0	1	0	A		A									0.9939		7	0.744454	YEL029C-3_PWM	0	7	0.042453	0.853774	5.2324	2.6366	5.2324	10.1302	11.9162	0.5079	2	0.714788
4	576254	YDR061W	475	LCB2	215	S	T	C	NC			1	1			0.00506965	0	3	0	1	0	T	T	T									0.037	1	1	0.70252	GLN3_PWM	0	3	0.067183	0.927323	5.795	3.5756	5.795	1.4113	5.795	4.0633	0
4	580003	RPS13	528	RPS13	11	S	C	T	NC	1						1.52e-05	0.102945	7	3	0	6	C	C	C	C		T	T	C				0.2994
4	580008	RPS13	533	RPS13	6	S	T	C	NC	1						0.000681356	0.149804	8	4	0	0	T	T	T	T	A	T	T	T				0.7564
4	585355	DOA4	0			Y	A	G	NSN	1						4.34e-06	0.04898	9	5	0	4	A	A	A	G	A	A	A	A	A		0.23
4	590600	IPT1	0			Y	A	C	NSN	1						1.05e-06	0.0363264	9	5	0	5	T	T	T	T	A	A	A	A		A	1
4	591202	IPT1	0			S	A	G	NSN	1						7.28e-06	0.0423414	9	5	1	0	A	A	A	A	A	A	A	A		A	0.05
4	591734	IPT1	393	SNF11	700	S	C	T	NC			1	1	1		0.0085881	0	2	0	1	0	C	C										0.2489		1	0.716418	YJR075W-6_PWM	0	5	0.877451	0.080065	5.8234	3.0237	5.3153	5.8234	6.9446		0
4	592006	IPT1	665	SNF11	428	Y	G	A	NC			1				0.132223	0	1	0	1	0	G											0.0299		2	0.436466	YKL071W-1_PWM	1	6	0.066327	0.168367	3.3627	4.6997	6.3797	7.8031	4.6419		0
4	592046	IPT1	705	SNF11	388	S	C	T	NC					1		0.132223	0	1	0	1	0	C											0.0021		0													0
4	592156	IPT1	815	SNF11	278	Y	G	A	NC					1		1	1.82789	0	0	1	0												0.0018		0													0
4	592220	IPT1	879	SNF11	214	S	G	A	NC			1		1	1	1	1.82789	0	0	1	0												0.0868		5	0.519626	REB1_PWM	1	0	0.924326	0.025225	7.351	10.5468	7.351	6.9456	7.351		3	0.519363
4	593250	SNF11	306	TPS2	638	Y	A	T	NC					1	1	0.432961	0.47468	2	0	1	0	A	A										0.0004		0													0
4	593309	SNF11	365	TPS2	579	Y	A	G	NC			1	1			0.00506965	0	3	0	1	0	A	A	A									0.6635		2	0.669483	MAC1_PWM	0	9	0.035215	0.928322	5.0528	2.1864	4.4459	4.4459	4.4459		0
4	593405	SNF11	461	TPS2	483	Y	C	T	NC			1	1	1		0.0251901	0	2	0	1	0	C	C										0.9941	1	5	0.710128	YJR062C-1_PWM	0	2	0.072951	0.879508	4.6954	7.5905	7.5905	8.5391	8.4769		1	0.714128
4	593406	SNF11	462	TPS2	482	Y	T	C	NC			1	1	1		0.0251901	0	2	0	1	0	T	T										0.9938	1	5	0.686964	YJR062C-1_PWM	0	3	0.072951	0.856557	5.5328	7.5905	7.5905	8.5391	8.4769		1	0.688797
4	593459	SNF11	515	TPS2	429	S	G	A	NC			1	1	1		0.313644	0.395196	2	0	1	0	G	G										0.9869		3	0.767898	YDR255C-2_PWM	1	5	0.044326	0.710993	5.4085	2.2279	5.4085	6.5231	10.1089		0
4	593513	SNF11	569	TPS2	375	S	G	T	NC					1	1	0.0429869	0	2	0	1	0	G	G										0.0002		0													0
4	593638	SNF11	694	TPS2	250	S	C	T	NC					1		0.0482535	0.20631	4	0	0	0	C	C	C	A								0.3802		0													0
4	593747	SNF11	803	TPS2	141	M	T	C	NC					1		0.0815974	0.22875	1	0	1	0				C								0.2054		0													0
4	593812	SNF11	868	TPS2	76	S	A	T	NC					1		0.00506965	0	3	0	1	0	A	A	A									0.6125	1	0													0
4	595593	TPS2	0			Y	G	T	NSN	1						2.41e-06	0.0452274	10	6	0	10	G	G	G	G	G	G	G	G	G	T	0.21
4	596180	TPS2	0			M	G	T	NSN	1						0.000933586	0.230173	10	6	0	0	C	T	T	C	C	T	T	T	T	C	0.21
4	596766	TPS2	187	PPH3	385	S	T	C	NC					1		0.187296	2.25811	3	0	0	1	T	T	T									0.5564		0													0
4	596807	TPS2	228	PPH3	344	Y	C	T	NC			1	1	1		0.0657859	0.221167	3	0	0	4	C	C		T								0.0244		1	0.700758	YLR116W-5_PWM	0	5	0.896154	0.05	7.1652	9.6459	7.1652	7.1652	2.0216	6.5277	0
4	596909	TPS2	330	PPH3	242	Y	A	G	NC			1	1	1		0.79924	1.37223	1	0	0	0	T											0.2856		2	0.726888	YGL007W-2_PWM	0	9	0.877737	0.04562	3.178	0.6265	5.8671	5.3493	7.5181	7.5181	1	0.727684
4	596983	TPS2	404	PPH3	168	Y	G	A	NC					1		1	1.82789	0	0	1	0												0.0016		0													0
4	597054	TPS2	475	PPH3	97	Y	C	T	NC					1		1	1.82789	0	0	1	0												0.0114		0													0
4	597110	TPS2	531	PPH3	41	Y	C	T	NC			1	1	1		0.00506965	0	3	0	1	0	C	C	C									0.014		1	0.68716	YLR414C-6_PWM	0	3	0.533582	0.354478	4.6221	4.6256	4.8962	3.8294	6.9186	4.6661	0
4	597135	TPS2	556	PPH3	16	Y	C	T	NC					1		0.529075	1.44616	4	0	0	1	C	C	G	A								0.0042		0													0
4	598228	PPH3	150	RAD55	235	S	C	T	NC					1		0.132223	0	1	0	1	0	T													0													0
4	599960	RAD55	276	SED1	828	Y	G	C	NC			1	1			0.36322	0.424211	2	0	0	0	A	A										0.9959		4	0.684743	INO2_PWM	1	3	0.10015	0.01024	4.1755	1.8951	5.9539	5.9539	5.9539		0
4	600033	RAD55	349	SED1	755	Y	C	T	NC					1		0.777282	0.838042	3	0	1	0	C	C	C									0.0098		0													0
4	600173	RAD55	489	SED1	615	Y	T	C	NC			1		1		0.621669	0.700258	3	0	0	0	T	G	T									0.0311		1	0.605609	MCM1_PWM	1	5	0.12225	0.16025	3.0577	3.1925	2.8357	7.6591	5.8225		0
4	600760	RAD55	1076	SED1	28	S	A	G	NC			1	1	1		0.0263574	0.179574	4	0	0	3	A	A	G	A								0.8963	1	15	0.763361	YDR276C-1_PWM	0	11	0.023756	0.901584	7.6474	4.4165	7.6474	7.6474	7.7179		1	0.780404
4	600788	SED1	0			Y	G	T	NC			1	1			0.0240609	0.177055	4	0	0	0	G	G	G	A								0.9929		1	0.751524	PHO2_PWM	0	5	0.05625	0.29825	3.7271	5.8007	5.8007	5.8007	5.9874		1	0.751524
4	602872	SHU2	7	PET100	187	S	C	T	NC					1		0.278945	0.472267	3	0	1	0	C	C		C								0.3123		0													0
4	603001	SHU2	136	PET100	58	S	A	G	NC			1	1			0.0924377	0.242335	3	0	1	0	A	A		A								0.0059		1	0.990346	CST6_PWM	0	3	0.999251	0.00025	0.9102	-6.9786	2.3901	0.6901	6.0976	2.0422	0
4	603681	TFB5	0			S	G	A	NSN	1						3.35e-05	0.125508	10	6	0	0	G	G	G	G	C	G	G	G	G	C	0.18
4	604641	VPS41	0			Y	T	C	NSN	1	1					0.000339593	0.13825	9	5	1	0	T	T	T	T	T	T	T	T	T		0.02
4	605183	VPS41	0			Y	G	A	NSN	1	1					0.000130066	0.0634282	8	4	0	0	G	T	G	G		G	G	G	G		0
4	611965	STN1	44	RRP8	103	Y	C	G	NC			1				0.39906	0.607076	4	0	0	0	T	T	T	T								0.0405		2	0.490101	DIG1_PWM	0	5	0.14425	0.18825	4.1491	3.8829	5.2281	6.4346	4.6757		0
4	614218	TVP23	219	AFR1	64	Y	T	G	NC					1		0.238394	3.40468	2	0	0	1	T	T										0.1016		0													0
4	616209	AFR1	64	SSS1	713	Y	T	C	NC			1	1	1		0.0251901	0	2	0	1	0	T	T										0.0254		1	0.668965	YJL005W-7_PWM	1	7	0.096154	0.831197	9.7319	7.9804	11.9024	8.5883	5.0757		0
4	616429	AFR1	284	SSS1	493	Y	C	T	NC					1		0.00500082	0	2	0	1	0	C			C								0.1695		0													0
4	616878	AFR1	733	SSS1	44	Y	A	G	NC					1		0.0951472	156.165	4	0	0	0	T	T	G	G								0.002		0													0
4	617362	SSS1	197	RRP1	102	Y	T	C	NC			1		1		0.182448	0.298517	2	0	1	0	T			T								0.2938		5	0.651721	DIG1_PWM	1	4	0.533716	0.167083	4.5299	3.774	5.3179	5.6236	6.0106	4.8555	0
4	617366	SSS1	201	RRP1	98	Y	T	C	NC			1				0.132223	0	1	0	1	0	T											0.1429		1	0.485768	SWI4_PWM	1	1	0.047203	0.025225	3.2462	3.0251	1.9802	5.5531	5.3319	1.8889	0
4	617416	SSS1	251	RRP1	48	Y	C	A	NC			1		1	1	0.400711	0.607957	4	0	0	0	T	C	T	T								0.1259		2	0.547524	SMP1_PWM	0	5	0.012238	0.012238	6.0946	5.6891	10.055	-6.3223	6.0946	5.6891	0
4	617910	RRP1	0			Y	A	G	NSN	1						7.24e-05	0.101858	9	5	0	0	A	A	A	A	A	A	A	T	A		0.42
4	618456	RRP1	155	SLU7	35	M	C	T	NC			1		1		0.0245306	0.175385	4	0	1	0	C	C	C	C								0.9451	1	10	0.556109	YLR396C-1_PWM	1	6	0.077804	0.219984	9.2556	8.6217	8.6217	8.9383	9.1359	9.4508	2	0.553994
4	633994	DNF2	0			Y	C	G	NSN	1						0.00031007	0.129416	9	5	0	0	C	T	C	T	T	A		C	C	T	0.3
4	643968	MSH6	136	GRX3	204	Y	A	G	NC					1	1	0.132223	0	1	0	1	0	A											0.0033		0													0
4	644624	GRX3	0			S	T	A	NSN	1	1					8.47e-10	0	10	6	1	0	T	T	T	T	T	T	T	T	T	T	0
4	651773	RR	0			Y	A	C	NC	1						3.95e-07	0	6	2	1	0	C	C	C	C		C	C					0.8527		0													0
4	651876	RR	0			Y	T	C	NC	1						2.99e-05	0.0476537	6	2	1	0	T	T	T	T		T	T					0.613		0													0
4	653014	RR	1039	BMH2	587	Y	C	T	NC					1		0.132223	0	1	0	1	0	C											0.0664		0													0
4	653203	RR	1228	BMH2	398	Y	T	C	NC			1	1			0.132223	0	1	0	1	0	T											0.1032		1	0.677167	YHR059W-1_PWM	1	6	0.070702	0.695471	5.5098	3.6291	2.8181	5.4502	5.4502		0
4	653241	RR	1266	BMH2	360	S	C	T	NC			1	1	1	1	0.36322	0.424211	2	0	1	0	C	C										0.1824	1	9	0.681068	YMR020W-1_PWM	1	8	0.104867	0.172124	9.3283	8.4274	6.946	6.946	6.946		1	0.739996
4	658122	YDR102C	147	STE5	222	M	G	A	NC					1		0.199627	4.20486	1	0	0	1	G											0.0022		0													0
4	661658	SPO71	0			M	C	A	NSN	1	1					2.01e-06	0	8	4	1	0	C	C	C	C		C	C	C	C		0
4	664942	SPO71	37	TMS1	401	Y	G	A	NC					1		0.322964	1.71718	4	0	0	2	T	A	A	G								0.0004		0													0
4	666963	TMS1	198	ARP10	35	Y	A	G	NC					1		0.36226	2.34592	1	0	0	1	A											0.0009		0													0
4	666972	TMS1	207	ARP10	26	Y	T	A	NC					1		0.0178452	153.819	1	0	0	1	T											0.0001		0													0
4	672860	GSG1	0			Y	G	A	NSN	1	1					2.1e-07	0	8	4	1	0	G	G	G	G	G	G	G		G		0
4	675536	YDR109C	0			M	G	A	NSN	1	1					1.19e-05	0	7	3	1	0	G	G	G	G			G	G		G	0
4	678768	ALT2	0			S	G	A	NSN	1	1					1.41e-07	0	9	5	1	0	G	G	G	G	G	G		G	G	G	0
4	680311	YDR112W	464	PDS1	179	Y	C	A	NC			1	1	1	1	0.027053	0	1	0	1	0		A										0.233		1	0.840182	YDL028C-7_PWM	1	3	0.854061	0.021574	2.6934	6.7774	5.92	8.2755	11.1811	9.5286	1	0.840182
4	683800	MRPL1	224	TMA64	140	Y	C	T	NC					1		0.132223	0	1	0	1	0	C											0.0002		0													0
4	683913	MRPL1	337	TMA64	27	S	T	C	NC					1	1	0.470055	0.639298	4	0	0	0	T	A	T	T								0.003		0													0
4	688172	YDR118W-A	293	YDR119W	49	Y	G	A	NC					1		0.298144	2.36332	2	0	0	1	G	T										0.3083		0													0
4	694551	DPB4	381	KIN1	143	Y	A	G	NC			1				0.00506965	0	3	0	1	0	A	A	A									0.9982		1	0.611966	DIG1_PWM	1	7	0.18125	0.47925	2.1947	2.7615	2.7615	2.7615	6.3389		0
4	697113	KIN1	0			S	G	A	NSN	1	1					0.000199939	0.110407	9	5	0	9	G	G	G	G	G	G	G	G	A		0.01
4	701664	ECM18	0			M	T	C	NSN	1						1.96e-05	0.0561326	8	4	1	0	T	T	T	T	T	T	T	T			0.45
4	709205	ARO1	0			Y	C	G	NSN	1						0.000219874	0.0682998	8	4	1	0	C	C	C	C	C	C	C	C			0.2
4	714482	SAC6	0			M	G	A	NSN		1					0.00190147	0.204155	9	6	0	0	G	G		G	G	G	G	C	G	C	0
4	718635	YDR131C	180	YDR132C	175	Y	T	G	NC			1				0.219016	0	1	0	1	0	T											0.0144		1	0.559896	DIG1_PWM	0	2	0.204046	0.161089	3.2381	3.0691	3.369	4.8261	2.9581		0
4	719740	YDR132C	0			S	C	T	NSN	1	1					2.23e-06	0	8	4	1	0	C	C	C	C	C	C	C		C		0
4	721360	PG	0			Y	A	G	NC	1						1.49e-05	0.113464	9	5	0	5	A	A	A	A	G	G	G	A	G			0.9987
4	741439	PEX7	0			M	G	C	NSN	1	1					1.75e-07	0.0385068	10	6	1	0	G	G	G	G	G	G	G	G	G	G	0.04
4	744036	SAN1	167	MKC7	269	M	C	T	NC			1		1		0.132223	0	1	0	1	0	C											0.0081		1	0.567911	HAP4_PWM	1	13	0.226024	0.302947	4.6778	5.3762	5.4444	1.1629	-2.7129	5.0535	0
4	744165	SAN1	296	MKC7	140	Y	C	G	NC					1		0.132223	0	1	0	1	0	C											0.0011		0													0
4	744169	SAN1	300	MKC7	136	M	C	T	NC					1		0.79924	1.37223	1	0	0	0	A											0.016		0													0
4	746162	MKC7	66	TAF12	570	S	T	C	NC			1	1	1	1	0.390978	0.43582	2	0	0	2	C	T										0.0007		1	0.782492	SWI4_PWM	1	6	0.975275	0.023227	6.4171	3.0852	3.6386	5.4717	4.0282	0.2401	0
4	750773	SWI5	36	EKI1	852	M	C	T	NC			1	1	1		0.120841	6.55649	3	0	0	1	C	G	T									0.0007		1	0.666906	YGL017W-1_PWM	1	6	0.160913	0.091871	2.1335	2.2885	1.4771	3.9913	10.4229	3.902	0
4	751485	SWI5	748	EKI1	140	M	G	A	NC			1				0.377529	0.596319	4	0	0	2	G	A	A	G								0.2409		2	0.638012	TEC1_PWM	1	0	0.327922	0.265984	3.7292	4.344	0.8941	3.7213	3.7292	4.344	0
4	752038	EKI1	0			M	C	T	NSN	1	1					2.14e-05	0	7	3	1	0	C	C	C	C	C	C	C				0
4	765393	CTH1	243	GIR2	307	Y	A	T	NC			1		1		0.00106841	0	4	0	1	0	A	A	A	A								0.9915	1	3	0.570743	YKR061W-1_PWM	0	6	0.064229	0.854743	5.6524	8.2408	5.6524	8.4528	8.4528	8.4528	2	0.56312
4	769166	CPR1	171	RPA14	353	Y	T	C	NC			1	1			0.0251901	0	2	0	1	0	T	T										0.9873		1	0.990346	RTG3_PWM	1	3	0.999251	0.00025	-5.0189	2.8699	3.3215	4.8272	3.3215	-2.8671	0
4	771627	HOM2	178	SAC3	244	Y	T	A	NC			1	1			0.0993641	3.80381	1	0	0	0	C											0.0065		2	0.695373	YIR015W-10_PWM	0	9	0.198586	0.041774	7.1372	8.6961	9.5678	6.9996	5.8127	5.2242	0
4	771853	HOM2	404	SAC3	18	Y	C	T	NC			1				0.0889221	0.244521	3	0	0	3	C	C	T									0.2405	1	1	0.556726	YDR468C-6_PWM	1	5	0.367647	0.537582	6.2524	6.2779	6.2779	6.2779	3.5927	3.6389	0
4	775936	SAC3	159	SSY1	221	Y	G	A	NC			1				0.132223	0	1	0	1	0	G											0.0301		1	0.578187	YPL226W-9_PWM	1	0	0.045699	0.583333	3.4651	1.3238	1.3238	3.4651	3.8705		0
4	776081	SAC3	304	SSY1	76	Y	G	A	NC			1		1		0.43887	1.70802	2	0	0	1	G	A										0.0057		2	0.564371	YJL180C-3_PWM	0	2	0.495283	0.416038	5.8003	6.0314	8.659	8.4152	5.3611		0
4	779422	YDR161W	0			Y	A	G	NSN	1	1					2.54e-10	0	9	5	1	0	A	A	A	A	A	A	A	A	A		0
4	789363	SEC5	147	TAF10	80	Y	A	T	NC			1	1	1	1	0.132223	0	1	0	1	0	A											0.0003		8	0.742222	AZF1_PWM	1	4	0.734515	0.027223	7.3718	4.0766	7.3718	9.1916	6.4362	7.3792	1	0.747251
4	794052	STB3	168	YDR169C-A	516	Y	C	T	NC					1		0.00506965	0	3	0	1	0	C	C	C									0.8128	1	0													0
4	806137	TEG	1625	HSP42	478	Y	G	T	NC					1		1	1.82789	0	0	1	0												0.0035		0													0
4	806402	TEG	1890	HSP42	213	Y	C	T	NC					1		0.39877	0.437035	2	0	1	0	C	C										0.7812		0													0
4	806508	TEG	1996	HSP42	107	Y	C	T	NC					1		0.36226	2.34592	1	0	0	1	C											0.0003		0													0
4	807415	HSP42	0			Y	A	G	NSN	1						3.44e-05	0.0579769	8	4	0	6	A	A	A	A	A	G	A	A			0.35
4	814273	RSM24	126	NGG1	173	Y	T	C	NC			1				0.0240609	0.177055	4	0	1	0	T	T	T	T								0.2332	1	2	0.606101	SWI4_PWM	0	8	0.271978	0.113137	3.2462	2.7746	3.2462	3.2462	2.013	3.2462	0
4	816608	NGG1	53	UBC1	264	M	G	A	NC			1				0.158321	0.390649	4	0	0	3	T	G	A	G								0.2582		4	0.531341	AZF1_PWM	1	1	0.581668	0.064186	3.8043	5.603	5.042	2.957	4.7557	2.957	1	0.53095
4	817849	UBC1	329	SDH4	95	S	T	C	NC					1		0.0675935	0	0	0	1	0												0.0002		0													0
4	820874	YDR179W-A	55	SCC2	415	S	T	C	NC					1	1	0.132223	0	1	0	1	0	T											0.0014		0													0
4	821229	YDR179W-A	410	SCC2	60	S	A	G	NC					1		0.132223	0	1	0	1	0	A											0.0002		0													0
4	830749	ATC1	0			S	A	T	NSN	1						2.65e-05	0.0557166	9	5	0	5	A	A	A	A	T	A	A	A	A		0.28
4	831792	ATC1	284	YDR185C	136	Y	A	G	NC			1	1	1		0.132223	0	1	0	1	0	A											0.0469	1	3	0.667077	YDR476C-1_PWM	0	4	0.026337	0.003647	5.5723	4.0006	3.8585	3.8585	3.8585	5.5723	1	0.642138
4	836143	YDR186C	656	YDR187C	79	S	G	A	NC					1	1	0.132223	0	1	0	1	0	G											0.0401		0													0
4	838114	CCT6	58	SLY1	272	Y	A	G	NC					1		0.403963	0.449146	2	0	0	0	A	C										0.0286		0													0
4	842065	RVB1	75	HST4	266	Y	T	A	NC					1	1	0.130929	3.85035	2	0	0	1	T	A										0.1139		0													0
4	845813	YDR193W	866	MSS116	133	Y	T	G	NC			1	1			0.00726712	11.0258	2	0	0	1	T	A										0.7551		1	0.768255	YEL029C-3_PWM	1	8	0.948113	0.042453	-2.2206	0.48	3.6141	-3.5325	5.4022	3.2934
4	856196	VPS64	108	SPC19	115	Y	A	G	NC					1	1	0.0245306	0.175385	4	0	0	2	A	G	A	A								0.0004		0													0
4	858366	COQ4	0			M	C	T	NSN	1	1					2.83e-07	0	9	5	1	0	C	C	C	C	C	C	C	C	C		0
4	859186	COQ4	47	MSC2	154	Y	T	G	NC			1	1			0.00506965	0	3	0	1	0	T	T	T									0.0961	1	1	0.992453	SPT2_PWM	1	8	0.00025	0.999251	-7.4457	0.4431	7.0441	6.5401	8.6493		0
4	860706	MSC2	0			M	T	G	NSN	1						0.000157776	0.0665241	10	6	0	0	T	T	C	C	T	T	C	A	T	T	0.05
4	861702	MSC2	187	EBS1	346	Y	G	A	NC					1		0.298144	2.36332	2	0	0	1	G	T										0.0005		0													0
4	867672	UME6	155	MSS4	546	M	A	G	NC			1		1		0.0277187	0.179653	4	0	0	1	A	G	G	G								0.9837		12	0.589316	YMR036C-4_PWM	0	8	0.058989	0.036517	7.6906	7.6165	7.6906	7.6165	6.7215	7.6165	1	0.584667
4	867749	UME6	232	MSS4	469	Y	G	A	NC			1	1	1		0.0251901	0	2	0	1	0	G	G										0.0602	1	5	0.765687	YMR006C-3_PWM	0	5	0.892105	0.042982	6.0503	9.4885	9.4885	5.1273	9.4885	9.4885	2	0.765708
4	867983	UME6	466	MSS4	235	M	A	G	NC			1	1	1		0.00106841	0	4	0	1	0	A	A	A	A								0.9987	1	23	0.803292	AZF1_PWM	1	4	0.734515	0.015235	5.9472	9.4174	9.4174	11.8869	11.8869	9.4174	8	0.803293
4	868022	UME6	505	MSS4	196	M	A	G	NC			1	1	1		0.00106841	0	4	0	1	0	A	A	A	A								0.9953	1	9	0.712595	YJL180C-3_PWM	0	5	0.872642	0.080189	7.0243	5.0426	7.0243	7.0243	8.8129	7.208	1	0.669733
4	868131	UME6	614	MSS4	87	Y	C	G	NC			1	1	1		0.00506965	0	3	0	1	0	C	C	C									0.2581	1	2	0.849398	YNL252C-7_PWM	0	6	0.900794	0.022487	-0.7705	2.9198	7.4982	4.054	4.054	3.4088	0
4	870744	MSS4	186	YDR209C	286	Y	C	T	NC			1		1		0.0251901	0	2	0	1	0	C	C										0.0629		1	0.311337	YHL035C-9_PWM	0	1	0.65	0.194828	5.3515	3.7411	5.3515	5.3515	2.3676	2.3676	0
4	870912	MSS4	354	YDR209C	118	Y	T	C	NC					1	1	0.389186	0.552969	4	0	1	0	T	T	T	T								0.541		0													0
4	871549	YDR209C	105	RR	266	Y	G	C	NC	1						0.0005746	0.0543305	4	2	1	0	G	G				G	G					1		0													0
4	871614	YDR209C	170	RR	201	Y	A	G	NC	1						0.000119602	0.0529993	6	2	1	0	A	A	A	A		A	A					0.0088		0													0
4	871630	YDR209C	186	RR	185	Y	G	A	NC	1						0.00069454	0.102646	6	2	0	2	G	A	A	G		G	G					0.0044		0													0
4	876391	TE	0			S	T	C	NC	1						0.000339851	0.103844	6	2	0	1	C	T	T	T		T	C					1	1	0													0
4	876394	TE	0			S	T	A	NC	1						0.000838484	0.102269	6	2	0	2	A	T	G	G		G	G					1	1	0													0
4	876399	TE	0			S	G	A	NC	1						0.000802869	0.10233	6	2	0	2	A	G	A	A		A	A					0.9989	1	0													0
4	876400	TE	0			S	A	G	NC	1						0.000586785	0.100514	6	2	0	1	G	A	A	A		A	A					0.9988	1	0													0
4	876427	TE	0			S	T	C	NC	1						2.95e-05	0.0476136	6	2	0	2	C	T	C	C		C	C					1	1	0													0
4	884592	tRNA	104	GCD6	129	Y	A	G	NC					1		0.132223	0	1	0	1	0	A											0.0012		0													0
4	889117	TCP1	211	UPC2	628	S	C	T	NC			1		1		0.00300464	0	3	0	1	0	C	C	C									0.9979		1	0.662399	YER034W-8_PWM	1	8	0.142308	0.788462	7.7976	5.68	10.5179	5.2999	1.5079		0
4	892657	UPC2	170	AHA1	212	Y	C	G	NC			1	1			0.362474	0.421635	2	0	1	0	C		C									0.001		2	0.867191	GTS1_PWM	0	3	0.97625	0.00025	4.0455	-4.2245	5.6163	4.0455	4.0455	5.7775	0
4	901101	RAD9	0			S	T	A	NSN		1					0.23596	0.372399	6	2	0	7	T	T	T	T		T	A				0
4	903511	RAD9	37	SPR28	263	Y	T	C	NC			1	1	1		0.00106841	0	4	0	1	0	T	T	T	T								0.0688		2	0.705998	YLR167W-1_PWM	1	1	0.85515	0.069742	2.2911	4.3921	1.9694	6.7461	5.023	10.096	0
4	903605	RAD9	131	SPR28	169	Y	C	G	NC					1	1	0.132223	0	1	0	1	0	C											0.0261		0													0
4	911466	YDR222W	171	CRF1	626	S	C	A	NC			1				0.313644	0.395196	2	0	0	0	C	T										0.616		2	0.555336	YMR180C-3_PWM	0	1	0.063665	0.03882	5.8937	5.9829	5.8937	6.479	6.479		0
4	911919	YDR222W	624	CRF1	173	S	T	G	NC					1		0.313644	0.395196	2	0	0	0	T	C										0.0445		0													0
4	912015	YDR222W	720	CRF1	77	Y	A	G	NC					1		0.0251901	0	2	0	1	0	A	A										0.0338		0													0
4	912066	YDR222W	771	CRF1	26	Y	G	T	NC					1		0.489373	1.66654	2	0	0	1	G	A										0.0075		0													0
4	913195	CRF1	0			M	C	T	NSN	1	1					2.39e-07	0	9	5	1	0	C	C	C	C	C	C	C	C	C		0
4	916706	ADK1	0			M	A	G	NSN	1	1					9.14e-05	0.134805	10	6	0	0	A	A	A	A	A	A	A	A	A	C	0.04
4	923946	PCF11	146	IVY1	832	Y	C	T	NC					1	1	0.132223	0	1	0	1	0	C											0.0057	1	0													0
4	924228	PCF11	428	IVY1	550	M	C	A	NC			1	1			0.132223	0	1	0	1	0	C											0.5448		1	0.770287	YLR414C-6_PWM	0	8	0.871891	0.050995	6.9267	10.1711	10.1711	-2.0347	7.2837	5.8419	0
4	927152	COX20	248	HEM1	293	Y	C	T	NC			1	1			0.00106841	0	4	0	1	0	C	C	C	C								1	1	22	0.71818	YBR070C-1_PWM	0	4	0.898221	0.048419	2.0885	5.4145	5.4145	5.4145	5.4145	5.4145	3	0.741166
4	928634	HEM1	0			Y	C	A	NSN	1						6.07e-06	0.0799219	10	6	0	6	C	C	C	C	C	A	C	C	C	A	0.6
4	930403	RTN1	52	LYS4	719	Y	G	A	NC			1				0.0370166	0.194746	3	0	0	3	G	G	A									0.786		7	0.570568	YIR015W-10_PWM	1	4	0.319409	0.604756	6.7325	6.9654	9.2317	9.9251	11.2548	2.6796	0
4	930816	RTN1	465	LYS4	306	M	T	A	NC			1	1			0.395211	2.06432	3	0	0	2	G	A	T									0.1587		3	0.839859	YAL040C-4_PWM	0	9	0.900307	0.023006	2.4182	6.0852	6.3455	6.7905	3.2972	6.0852	0
4	930817	RTN1	466	LYS4	305	M	T	A	NC			1	1			0.543627	1.72913	2	0	0	3		A	T									0.1331		1	0.675565	YAL040C-4_PWM	0	10	0.838957	0.051636	3.2972	6.0852	6.3455	6.7905	3.2972	6.0852	0
4	931370	LYS4	0			S	A	C	NSN	1						0.000168741	0.17316	10	6	0	0	A	A	A	A	A	A	A	A	G	G	0.36
4	931982	LYS4	0			Y	T	C	NSN		1					0.0586791	0.333633	10	6	1	0	T	T	T	T	T	T	T	T	T	T	0.02
4	933861	PRP42	0			Y	A	C	NSN	1						0.000330488	0.15445	9	5	0	0	A	A	A	A	G	G	A	A	A		0.16
4	934897	PRP42	0			S	C	T	NSN		1					0.660799	0.736207	7	3	0	0	C	A	C	C		C	A		C		0.02
4	938317	SEC26	0			M	T	C	NSN	1	1					4.33e-05	0.104232	10	6	0	0	T	T	T	T	T	T	T	T	T	A	0.02
4	943533	YDR239C	119	SNU56	134	Y	C	T	NC					1	1	0.199627	4.20486	1	0	0	0	G											0.3523		0													0
4	943616	YDR239C	202	SNU56	51	Y	T	C	NC			1				0.403963	0.449146	2	0	0	0	T	A										0.0021		5	0.64365	YGL007W-2_PWM	0	4	0.089416	0.038321	3.3852	3.8271	0.359	6.6359	7.3563	2.8216	0
4	943619	YDR239C	205	SNU56	48	Y	C	T	NC			1		1		0.313644	0.395196	2	0	0	2	C	T										0.0002		5	0.597408	YGL007W-2_PWM	0	7	0.009124	0.023723	4.3771	3.8271	0.359	6.6359	7.3563	2.8216	0
4	950301	PRP28	23	PEX5	255	Y	C	G	NC					1		0.237606	0.452293	4	0	0	0	C	A	T	T								0.0005		0													0
4	952616	PEX5	221	MNN10	177	Y	G	T	NC			1	1	1	1	0.199627	4.20486	1	0	0	1	G											0.0913		2	0.674612	YCR024C-A-10_PWM	1	3	0.146552	0.064324	7.5507	7.9687	6.3023	7.2997	4.7711	3.359	0
4	952661	PEX5	266	MNN10	132	Y	A	G	NC			1				0.132223	0	1	0	1	0	A											0.0509		2	0.598384	FKH2_PWM	1	6	0.298653	0.151946	5.4057	5.676	4.7362	1.466	-1.1724	5.1313	0
4	953281	MNN10	0			Y	G	C	NSN	1	1					2.66e-08	0	10	6	1	0	G	G	G	G	G	G	G	G	G	G	0
4	955562	YDR246W-A	235	VHS1	444	Y	G	A	NC					1		0.0251901	0	2	0	1	0	G	G										0.9904	1	0													0
4	955568	YDR246W-A	241	VHS1	438	Y	G	T	NC			1	1			0.0251901	0	2	0	1	0	G	G										0.9935		3	0.723017	YLR414C-6_PWM	1	5	0.777363	0.080846	8.172	5.5031	8.172	7.9774	8.172	5.8943	1	0.723676
4	955614	YDR246W-A	287	VHS1	392	S	C	A	NC			1	1	1		0.132223	0	1	0	1	0	C											0.3203		1	0.836057	YJL130C-1_PWM	1	2	0.916667	0.024194	0.0238	-4.0163	1.653	7.4859	7.485	10.6904	0
4	955825	YDR246W-A	498	VHS1	181	S	T	C	NC					1		0.0251901	0	2	0	1	0	T	T										0.0347		0													0
4	968767	CTA1	0			M	G	A	NSN	1						8.28e-06	0.080892	10	6	0	2	G	A	A	A	A	A	A	A	A	A	0.13
4	978378	EXG2	0			S	T	C	NSN	1	1					3.39e-06	0	7	3	1	0	T	T	T	T	T	T	T				0
4	981256	RR	0			S	T	G	NC	1						3.66e-05	0.0480869	6	2	0	0	G	G	C	G		G	G					0.5737
4	981365	RR	0			S	G	A	NC	1						3.77e-05	0.0483322	6	2	1	0	G	G	G	G		G	G					0.0425
4	981454	RR	0			S	A	C	NC	1						3.95e-07	0	6	2	1	0	A	A	A	A		A	A					0.9972
4	993608	YDR262W	0			M	A	G	NSN	1	1					6.78e-08	0	9	5	1	0	A	A	A	A	A	A	A	A	A		0
4	998478	AKR1	161	PEX10	379	S	C	T	NC			1	1	1		0.00506965	0	3	0	1	0	C	C	C									0.9793		1	0.763579	YBR070C-1_PWM	1	5	0.040514	0.874506	6.7251	3.2476	6.7251	4.7488	6.7251	3.9267	0
4	999378	PEX10	0			Y	T	C	NSN	1						0.000786921	0.0786702	7	3	0	6	T	T	T	T		C	C		C		0.9
4	1003370	CIA1	0			Y	G	T	NSN		1					0.0663187	0.30723	8	4	0	8	G	A	G	A	A	A		T	A		0.02
4	1004074	MSW1	0			M	T	G	NSN		1					0.00149254	0	6	2	1	0	T	T	T	T			T	T			0
4	1005447	MSW1	310	YDR269C	211	Y	T	C	NC					1		0.0866325	0.235485	3	0	0	1	T		C	C								0.9983		0													0
4	1008837	YDR271C	77	GLO2	166	S	A	G	NC			1				0.132223	0	1	0	1	0	A											0.0054		1	0.435754	YDL235C-1_PWM	0	10	0.048258	0.090348	5.2252	6.2578	5.2252	8.5527	7.687	8.6337	0
4	1008842	YDR271C	82	GLO2	161	S	T	C	NC			1	1	1	1	0.199627	4.20486	1	0	0	1	T											0.0181		2	0.763384	YOL126C-4_PWM	1	7	0.811905	0.05	5.0024	2.6205	7.7185	0.1452	5.0024	3.8428	0
4	1009157	GLO2	0			Y	A	G	NSN	1						9.39e-05	0.102548	9	5	0	4	A	A	A	G	G	A	A	A	A		0.5
4	1009755	GLO2	0			Y	T	C	NSN	1	1					2.37e-07	0	9	5	1	0	T	T	T	T	T	T	T	T	T		0
4	1011964	YDR274C	10	BSC2	281	M	A	G	NC			1				0.0251901	0	2	0	1	0	A	A										0.1927		4	0.61406	YJL005W-7_PWM	0	2	0.737179	0.232906	8.9112	9.658	10.5753	8.3235	9.6823	4.7943	0
4	1013876	PMP3	239	MTH1	518	M	G	C	NC			1	1			0.0889221	0.244521	3	0	1	0	G	G	G									0.044		2	0.705333	YOR177C-9_PWM	1	9	0.078729	0.769337	8.3017	6.0222	5.8859	7.0938	8.8754	9.1509	1	0.704988
4	1014060	PMP3	423	MTH1	334	Y	G	A	NC					1		0.199627	4.20486	1	0	0	1	G											0.0069		0													0
4	1018315	YDR278C	1003	RNH202	1046	Y	A	C	NC					1	1	0.412274	153.816	2	0	0	1	C	C										0.4596		0													0
4	1018324	YDR278C	1012	RNH202	1037	M	C	T	NC			1	1	1		0.0251901	0	2	0	1	0	T	T										0.7356		1	0.693098	YPL038W-1_PWM	0	7	0.082313	0.735924	1.2642	-1.3319	7.8716	7.8716	7.8716		0
4	1022654	PHM6	339	RR	476	Y	A	T	NC			1	1	1	1	0.00506965	0	3	0	1	0	A	A	A									0.0053		3	0.799492	YAL040C-4_PWM	0	10	0.838957	0.051636	4.3124	1.5244	4.2659	7.3693	8.1763	0.7173	0
4	1025317	GCN2	0			Y	G	A	NSN	1						0.000321999	0.192094	10	6	0	5	G	G	G	G	A	A	G	G	G	A	0.92
4	1029097	GCN2	0			Y	T	C	NSN	1	1					1.87e-05	0.0533281	9	5	1	0	T	T	T	T	T	T	T	T	T		0.02
4	1030245	GCN2	202	DPP1	298	Y	T	C	NC					1	1	0.403963	0.449146	2	0	1	0	T	T										0.0009		0													0
4	1037074	YDR287W	207	NSE3	114	S	A	G	NC			1				0.132223	0	1	0	1	0	A											0.0245	1	2	0.426298	DIG1_PWM	0	5	0.38325	0.14425	2.6529	2.0813	2.6529	3.7082	4.049	5.834	0
4	1045140	SRP101	135	SSD1	493	Y	C	T	NC					1		0.36226	2.34592	1	0	0	1	C											0.0002		0													0
4	1045305	SRP101	300	SSD1	328	Y	C	G	NC					1		0.905355	0.925939	3	0	0	0	A	A	G									0.0015		0													0
4	1045476	SRP101	471	SSD1	157	Y	C	G	NC			1	1			0.00336766	0	3	0	1	0	C		C	C								0.9292	1	4	0.895426	CIN5_PWM	0	4	0.755495	0.007243	-0.5994	4.0479	6.5207	5.7711	6.5207	6.5207
4	1049638	SSD1	252	DPL1	814	M	A	G	NC			1	1			0.00106841	0	4	0	1	0	A	A	A	A								1	1	16	0.725079	YKL096W-9_PWM	0	10	0.102459	0.004098	1.4709	4.2844	4.2844	4.2844	6.4618	4.2844	4	0.725835
4	1051301	DPL1	0			S	G	A	NSN	1	1					1.75e-07	0	9	5	1	0	G	G	G	G	G	G	G	G		G	0
4	1051334	DPL1	0			S	A	G	NSN	1	1					0.000798279	0.10695	9	5	0	0	A	A	A	A	A	A	C	A		A	0.02
4	1052556	DPL1	334	HDA2	60	Y	C	T	NC			1				0.323818	0.378204	2	0	0	0	G		G									0.5298		3	0.498539	YEL036C-10_PWM	0	3	0.026471	0.873529	5.2177	1.3157	2.3572	5.5505	-1.8087	7.5926	0
4	1055112	HDA2	471	MHR1	93	M	A	C	NC					1		1	1.82789	0	0	1	0												0.0048		0													0
4	1055178	HDA2	537	MHR1	27	S	A	G	NC					1		0.453463	3.28714	2	0	0	1	A	A										0.0003		0													0
4	1055993	MHR1	107	SUR2	551	M	C	A	NC			1	1	1	1	0.0966048	0.249213	3	0	1	0	C	C	C									0.0339		1	0.694446	YOR089C-1_PWM	0	10	0.02686	0.051653	9.5165	8.4571	9.5165	-0.5553	6.5368	7.6472	0
4	1056046	MHR1	160	SUR2	498	S	G	A	NC			1	1	1		0.132223	0	1	0	1	0	G											0.9476	1	19	0.721663	YGR255C-1_PWM	0	5	0.858309	0.063056	8.3678	5.3514	8.3678	8.3678	8.3678	8.3678	1	0.726427
4	1056085	MHR1	199	SUR2	459	M	G	A	NC			1	1			1	1.82789	0	0	1	0												0.0364		1	0.690836	SWI5_PWM	0	1	0.83325	0.09925	1.6608	4.1939	6.2614	5.3947	0.1571	5.5571	0
4	1056091	MHR1	205	SUR2	453	S	G	A	NC			1				1	1.82789	0	0	1	0												0.0112		4	0.636277	YBR158W-1_PWM	0	4	0.93595	0.035124	11.6985	8.0104	7.3744	6.7871	0.0798	11.6985	0
4	1056129	MHR1	243	SUR2	415	M	C	T	NC			1		1		0.148696	0.286942	3	0	0	2	C	T	C									0.0113		1	0.53802	YKL114C-3_PWM	1	8	0.101852	0.794974	4.8871	3.2378	3.2378	8.8035	8.2588	6.0075	0
4	1056265	MHR1	379	SUR2	279	M	C	T	NC			1		1	1	0.162207	0.395446	4	0	0	0	C	G	C	C								0.6434		14	0.592997	YER028C-7_PWM	1	10	0.355263	0.460526	2.9672	2.8213	13.7157	16.1591	16.4512	14.3837	2	0.592991
4	1056266	MHR1	380	SUR2	278	M	C	T	NC			1		1		0.886018	0.921026	4	0	0	0	G	G	G	G								0.6588		13	0.448679	YER028C-7_PWM	1	9	0.074561	0.127193	3.7608	2.8213	13.7157	16.1591	16.4512	14.3837	2	0.448679
4	1056326	MHR1	440	SUR2	218	M	T	C	NC			1	1	1		0.0889221	0.244521	3	0	1	0	T	T	T									0.7049		2	0.680444	YOR341W-1_PWM	1	14	0.783333	0.078571	6.204	8.098	8.2822	10.4198	6.0176	-1.2213	0
4	1056442	MHR1	556	SUR2	102	S	C	T	NC			1	1	1		0.00506965	0	3	0	1	0	C	C	C									0.9423	1	1	0.702746	YEL048C-3_PWM	1	9	0.892487	0.089378	3.9201	1.2135	3.9201	3.9201	4.4547	4.4547	0
4	1062031	PRO1	0			Y	A	G	NSN	1	1					6.05e-07	0	8	4	1	0	A	A	A	A	A	A	A	A			0
4	1062946	PRO1	161	CFT1	399	S	C	T	NC					1	1	0.132223	0	1	0	1	0	C											0.3602		0													0
4	1062963	PRO1	178	CFT1	382	Y	C	A	NC			1				0.199627	4.20486	1	0	0	1	C											0.3554	1	10	0.606774	RAP1_PWM	1	0	0.162088	0.198052	10.6716	11.2774	11.2774	11.2774	11.6869		4	0.606703
4	1063165	PRO1	380	CFT1	180	M	T	C	NC			1	1	1		0.00506965	0	3	0	1	0	T	T	T									0.4208		1	0.970865	GCR1_PWM	0	5	0.00025	0.999251	9.8019	1.913	9.8019	9.8019	-1.7732		0
4	1063167	PRO1	382	CFT1	178	S	C	T	NC			1	1			0.00506965	0	3	0	1	0	C	C	C									0.3832		1	0.672703	YLR249W-7_PWM	0	11	0.116261	0.763678	4.2002	6.488	4.0949	4.0949	6.7118		0
4	1064042	CFT1	0			M	C	G	NSN	1	1					2.6e-05	0	7	3	1	0	C	C	C	C	C	C	C				0
4	1064279	CFT1	0			S	A	G	NSN	1						3.93e-05	0.0528754	8	4	0	0	A	A	A	A	T	A	A		A		0.15
4	1072570	CPR5	19	HNT2	169	M	G	A	NC			1				0.389186	0.552969	4	0	0	4	G	C	C	A								0.006		1	0.657757	YGL017W-1_PWM	1	11	0.085189	0.094098	4.3712	4.6772	4.6772	5.1207	7.8888	4.8275	0
4	1075284	YDR306C	119	tRNA	181	Y	G	A	NC			1				0.0544145	3.17243	3	0	0	1	G	A	G									0.0013		1	0.624894	YBR200W-1_PWM	1	9	0.668972	0.166996	5.9982	4.2049	3.7768	0.2559	8.0884	8.0884	0
4	1075322	YDR306C	157	tRNA	143	Y	C	T	NC					1		0.159336	4.25714	2	0	0	1	C	C										0.0003		0													0
4	1078446	SRB7	3	GIC2	595	Y	T	G	NC			1				0.0376812	0.192371	4	0	0	0	T	C	C	C								0.7666		1	0.594681	DAL80_PWM	0	1	0.012238	0.012238	2.2779	1.8725	1.8725	2.2779	2.2779	2.2779	0
4	1078452	SRB7	9	GIC2	589	Y	A	G	NC					1		0.497315	0.656049	4	0	0	1	A	G	G	G								0.3429		0													0
4	1078728	SRB7	285	GIC2	313	Y	A	T	NC					1	1	0.403963	0.449146	2	0	1	0	A	A										0.0052		0													0
4	1078761	SRB7	318	GIC2	280	Y	T	C	NC			1		1		0.091225	3.35762	3	0	0	3	T	G	C									0.1013		1	0.495061	RME1_PWM	0	1	0.435379	0.323603	7.3433	7.2345	4.9928	4.1282	3.7701	5.3972	0
4	1080632	GIC2	439	SUM1	489	M	G	A	NC			1	1	1		0.0376812	0.192371	4	0	1	0	G	G	G	G								0.727		3	0.890891	YML003W-2_PWM	1	4	0.002381	0.983333	-6.4727	-0.0438	0.5111	11.0059	8.282	11.0059	0
4	1080644	GIC2	451	SUM1	477	M	A	G	NC			1	1			0.0240609	0.177055	4	0	1	0	A	A	A	A								0.3506		1	0.727487	YGR093W-1_PWM	1	4	0.915882	0.047647	6.6983	9.2489	7.8064	9.2489	7.8064	-1.9244	0
4	1087867	SSF2	0			M	A	C	NSN	1						1.5e-07	0.0346317	10	6	0	0	A	A	A	A	A	A	A	A	G	A	0.05
4	1087975	SSF2	0			M	G	A	NSN	1						3e-08	0	8	5	1	0	G	G		G	G	G	G	G	G
4	1088120	SSF2	0			M	C	G	NSN		1					0.00397457	0.210213	8	5	0	0	C	C		C	A	A	A	A	A		0.04
4	1088702	SSF2	0			M	G	T	NSN	1	1					0.000107195	0.108147	9	5	0	0	G	G	G	G	G	G	A	G	A		0.01
4	1089299	PIB1	0			Y	A	G	NSN	1	1					5.38e-09	0	9	6	1	0	A	A	A		A	A	A	A	A	A	0
4	1093741	IPK1	160	OMS1	16	Y	A	C	NC			1	1	1		0.274297	0.352251	2	0	0	4	A			C								0.0591		3	0.692358	DIG1_PWM	0	14	0.134116	0.796454	6.5194	4.3324	4.7895	1.1429	5.2787	8.109	0
4	1106236	SWA2	0			Y	A	G	NSN	1						6.73e-05	0.0579769	8	4	0	0	A	A	A	A	A	A		A	C		0.16
4	1108109	SWA2	13	DAD4	165	S	C	T	NC					1	1	0.907878	0.919827	3	0	0	0	G	G		A								0.0097		0													0
4	1109532	ASP1	0			M	C	T	NSN		1					0.00641555	0.184851	9	5	1	0	C	C	C	C	C	C	C	C	C		0.02
4	1109885	ASP1	43	MRPL35	698	S	T	G	NC			1	1			1	1.82789	0	0	1	0														1	0.992254	RLM1_PWM	1	1	0.00025	0.866384	-3.4977	4.2485	4.2485	4.2485	1.4144		0
4	1110004	ASP1	162	MRPL35	579	Y	C	T	NC					1	1	0.79924	1.37223	1	0	1	0	C													0													0
4	1110435	ASP1	593	MRPL35	148	Y	G	A	NC					1		0.36226	2.34592	1	0	0	1	G													0													0
4	1111621	MRPL35	0			Y	C	A	NSN	1	1					1.63e-08	0	9	5	0	0	C	C	C	C	C	C	T	C	C		0
4	1125064	YDR326C	146	YDR327W	230	Y	A	G	NC					1		0.390978	0.43582	2	0	0	2	A	G										0.0001		0													0
4	1125132	YDR326C	214	YDR327W	162	Y	C	T	NC			1	1	1		0.403963	0.449146	2	0	1	0	C	C										0.2417	1	3	0.72335	YJR121W-2_PWM	0	5	0.056711	0.859396	5.8654	2.7417	8.1609	8.692	7.3751		0
4	1126164	SKP1	153	PEX3	98	Y	T	C	NC			1	1			0.36226	2.34592	1	0	0	1	T											0.0246	1	4	0.883757	YJR117W-1_PWM	0	2	0.91343	0.010518	3.4765	7.9407	5.2378	5.0532	7.7561	7.9407	0
4	1130888	GPI8	72	YDR332W	105	Y	T	A	NC			1	1			1	1.82789	0	0	1	0												0.2441		8	0.676466	YAL040C-4_PWM	1	1	0.063906	0.106851	6.7905	6.2765	6.7905	9.0698	9.1886		1	0.671061
4	1135577	YDR333C	153	SWR1	347	M	T	C	NC			1		1		0.132223	0	1	0	1	0	T											0.0146		3	0.598462	ABF1_PWM	0	6	0.159091	0.346903	3.6165	3.2424	3.5967	10.8015	7.9471	7.2518	2	0.598456
4	1135585	YDR333C	161	SWR1	339	Y	C	T	NC			1				0.199627	4.20486	1	0	0	0	A											0.0024		1	0.59031	YMR134W-2_PWM	1	1	0.014331	0.033439	4.034	2.7813	6.1039	-2.1793	6.1039	7.2903	0
4	1138997	SWR1	0			S	G	C	NSN	1						0.000134377	0.0633584	8	4	0	0	G	G	G	G		G	A	G	G		0.07
4	1140517	SWR1	48	MSN5	642	Y	C	T	NC			1	1	1		0.149347	0.391564	4	0	0	3	C	C	T	A								0.588		1	0.728254	YDR476C-1_PWM	1	6	0.013371	0.92423	6.0082	2.1778	2.1778	2.1778	6.0082		0
4	1141053	SWR1	584	MSN5	106	Y	T	C	NC					1	1	0.132223	0	1	0	1	0	T											0.0073		0													0
4	1141073	SWR1	604	MSN5	86	Y	T	G	NC			1	1			0.132223	0	1	0	1	0	T											0.0085	1	1	0.701506	FKH2_PWM	1	7	0.021229	0.207043	2.5378	4.4099	3.7862	4.9347	5.0519		0
4	1141122	SWR1	653	MSN5	37	S	T	C	NC			1				0.057985	153.816	1	0	0	0	A											0.4236	1	1	0.607576	ARR1_PWM	0	2	0.24125	0.55125	5.2629	4.842	5.2629	3.7498	5.6794		0
4	1144476	MSN5	0			S	T	C	NSN	1						8.48e-05	0.0612341	8	4	0	8	T	T	T	T	T	T		C	T		0.31
4	1144883	MSN5	49	YDR336W	200	Y	C	T	NC			1				0.477408	1.51472	4	0	0	1	C	T	C	C								0.9905		2	0.629207	SPT23_PWM	0	5	0.30125	0.46425	1.4958	2.3337	2.3337	7.0119	4.4932		0
4	1146153	YDR336W	125	MRPS28	157	Y	G	T	NC					1	1	0.132223	0	1	0	1	0	G											0.0661	1	0													0
4	1147481	YDR338C	0			Y	A	T	NSN	1						0.000876209	0.124806	7	3	0	5	A	A	A	A	T	A			A		0.98
4	1149470	YDR338C	12	YDR339C	472	Y	T	C	NC					1		0.0532606	0.212461	2	0	0	2		T		C								0.1563		0													0
4	1149753	YDR338C	295	YDR339C	189	S	A	G	NC					1		0.36226	2.34592	1	0	1	0	G											0.0002		0													0
4	1149754	YDR338C	296	YDR339C	188	S	T	C	NC					1		0.132223	0	1	0	1	0	T											0.0001		0													0
4	1150344	YDR339C	0			Y	G	C	NSN	1						3.96e-07	0.0397552	10	6	0	9	G	G	G	G	G	G	G	G	C	G	0.17
4	1150405	YDR339C	0			Y	T	A	NSN	1						0.000165353	0.131879	10	6	0	1	T	A	A	A	G	C	C	T	T	T	0.74
4	1150612	YDR339C	100	tRNA	221	Y	T	C	NC			1				0.0027205	156.158	2	0	0	0	G	A												1	0.451713	DIG1_PWM	0	4	0.178072	0.121129	3.6587	3.6788	4.8101	2.9024	5.1228	4.4645	0
4	1150820	YDR339C	308	tRNA	13	S	A	G	NC	1						0.000321884	0.0596768	5	2	0	0		A	A	A	A	T						0.1327		0													0
4	1152092	YDR341C	0			S	C	A	NSN	1						5.13e-05	0.128972	10	6	0	5	C	C	T	T	A	A	C	C	A	G	1
4	1160167	HXT6	0			S	T	G	NSN	1						1.99e-05	0.109409	10	6	0	0	T	T	T	T	C	A	A	T	T	A	0.79
4	1171855	YDR348C	38	YPS7	522	Y	A	T	NC			1	1	1	1	0.0657859	0.221167	3	0	1	0	A	A		A								0.0023		3	0.723613	YEL061C-1_PWM	1	4	0.085821	0.742537	6.2441	4.0863	6.1968	6.3083	3.5027		0
4	1171985	YDR348C	168	YPS7	392	Y	T	G	NC					1		0.0744961	0	1	0	1	0	T											0.0347		0													0
4	1172000	YDR348C	183	YPS7	377	Y	C	T	NC					1		0.356002	1.93183	2	0	0	1	C	C										0.0005		0													0
4	1172050	YDR348C	233	YPS7	327	Y	G	A	NC					1		0.735391	1.31593	2	0	0	1	G	A										0.0001		0													0
4	1172133	YDR348C	316	YPS7	244	Y	C	T	NC			1	1	1		0.0241218	0	1	0	1	0		C										0.9882		3	0.701668	YFL028C-1_PWM	0	5	0.066327	0.871315	6.264	3.2831	6.2319	6.2319	6.2319		0
4	1172220	YDR348C	403	YPS7	157	Y	T	C	NC			1				0.0251901	0	2	0	1	0	T	T										0.9811	1	2	0.647156	YER122C-10_PWM	1	3	0.08871	0.862903	7.7887	5.9192	5.6332	0.7746	7.7887		0
4	1172900	YPS7	0			S	G	A	NSN	1						0.000312787	0.0702311	6	2	1	0	G	G	G	G	G		G				0.36
4	1178341	TCM10	176	SBE2	315	S	A	C	NC			1	1			0.132223	0	1	0	1	0	A											0.9709	1	1	0.749905	DIG1_PWM	1	7	0.47925	0.09525	6.5847	5.3745	7.3406	6.6067	6.0781	-3.5494	0
4	1178639	TCM10	474	SBE2	17	Y	A	G	NC			1				0.177018	0.406658	4	0	0	0	T	T	T	G								0.0104		1	0.657563	SPT2_PWM	1	3	0.945414	0.005234	4.6047	-0.1863	3.3677	3.3677	-1.4821	-1.2062	0
4	1181596	SBE2	345	YDR352W	195	Y	A	G	NC			1		1		0.132223	0	1	0	1	0	A											0.0117	1	5	0.635051	INO4_PWM	0	7	0.862388	0.093157	4.842	3.022	4.842	4.842	3.022	3.3024	0
4	1181598	SBE2	347	YDR352W	193	Y	G	A	NC			1		1		0.132223	0	1	0	1	0	G											0.0064		1	0.613064	MAC1_PWM	0	6	0.08025	0.68125	4.8313	3.098	3.4634	7.0247	2.8274	7.0247	0
4	1181599	SBE2	348	YDR352W	192	Y	G	A	NC			1		1		0.132223	0	1	0	1	0	G											0.0052		1	0.625857	MAC1_PWM	0	7	0.06019	0.561688	4.926	3.098	3.4634	7.0247	2.8274	7.0247	0
4	1181612	SBE2	361	YDR352W	179				NC					1		0.374567	62.9064	1	0	0	0	T													0													0
4	1181613	SBE2	362	YDR352W	178	Y	A	C	NC					1	1	0.057985	153.816	1	0	0	1	A											0.0003		0													0
4	1182851	YDR352W	106	TRR1	438	Y	C	T	NC					1	1	0.00106841	0	4	0	1	0	C	C	C	C								0.2362		0													0
4	1189454	YDR357C	0			S	A	G	NSN	1	1					4.82e-07	0	8	4	0	0	A	A	C	C		C	C	T	C		0
4	1190845	GGA1	0			S	A	G	NSN	1	1					2.37e-07	0	9	5	1	0	A	A	A	A	A	A	A	A	A		0
4	1196593	BCP1	340	TFC6	75	S	C	T	NC			1	1	1		1	1.82789	0	0	1	0														1	0.772239	MAC1_PWM	1	2	0.02125	0.71425	-0.8055	2.3039	4.2872	4.9757	6.1727	3.7321	0
4	1204416	CDC40	216	ESF1	70	S	A	G	NC			1	1			0.00106841	0	4	0	1	0	A	A	A	A								0.0906	1	2	0.985387	RLM1_PWM	1	3	0.89125	0.00025	2.7165	-5.0569	5.949	4.1416	4.1416	4.1416	0
4	1213811	YDR367W	207	YPR1	82	Y	T	A	NC					1	1	0.79924	1.37223	1	0	0	0	C											0.001		0													0
4	1213994	YPR1	0			Y	A	G	NSN	1						0.000275347	0.162599	10	6	0	4	A	A	A	G	A	A	A	A	A	A	0.28
4	1214528	YPR1	0			Y	A	G	NSN	1	1					2.73e-09	0	10	6	1	0	A	A	A	A	A	A	A	A	A	A	0
4	1219955	CTS2	0			Y	G	A	NSN	1						1.9e-05	0.0536462	8	4	0	5	G	G	G	G	A	A	A		A		1
4	1222412	VPS74	273	FRQ1	336	Y	T	G	NC					1	1	0.574832	0.698232	4	0	1	0	T	T	T	T								0.4674		0													0
4	1222739	VPS74	600	FRQ1	9	Y	T	C	NC			1	1			0.266659	0	0	0	1	0												0.8372		3	0.8257	YEL029C-3_PWM	1	2	0.79717	0.004717	4.1462	-0.5783	6.5756	-1.8331	6.5756	4.1671	0
4	1224674	YDR374C	290	YDR374W-A	72	Y	G	A	NC			1	1	1	1	0.36226	2.34592	1	0	0	1	G											0.0039		2	0.667153	YOR319W-9_PWM	0	9	0.797945	0.126712	0.6409	2.8865	5.2425	8.2196	4.0612	11.6841
4	1226357	BCS1	0			M	G	T	NSN	1	1					3.55e-08	0	10	6	1	0	G	G	G	G	G	G	G	G	G	G	0
4	1228394	ARH1	101	ATP17	206	Y	T	C	NC			1	1			0.104033	0.250505	3	0	1	0	T	T	T									0.0018		2	0.818356	YNL165W-6_PWM	0	12	0.929012	0.027778	3.8935	0.7891	5.1463	3.8935	3.8935	-2.0017	0
4	1242053	ATO3	32	EFT2	1166	Y	T	C	NC			1	1	1		0.161328	0.293861	3	0	1	0	T	T	T									0.0015		1	0.860239	AZF1_PWM	0	16	0.72125	0.00725	-1.145	3.0496	8.8157	7.7341	4.4343		0
4	1242168	ATO3	147	EFT2	1051	S	A	T	NC			1	1	1	1	0.00506965	0	3	0	1	0	A	A	A									0.7933	1	2	0.757525	YLR414C-6_PWM	1	7	0.04602	0.817164	7.6969	4.8201	7.6969	7.6969	5.4996		1	0.756946
4	1242914	ATO3	893	EFT2	305	Y	T	C	NC			1	1	1		0.56912	0.64393	3	0	1	0	T	T	T									0.5306		4	0.687441	YDR279W-5_PWM	0	7	0.85	0.059524	9.7715	12.0249	12.0249	3.0245	7.0824		0
4	1245903	EFT2	155	MUS81	170	M	A	G	NC			1				0.0240609	0.177055	4	0	1	0	A	A	A	A								0.9945		2	0.66408	DIG1_PWM	1	1	0.218812	0.241766	3.7056	3.3999	3.3999	3.3999	4.3957		0
4	1251684	RVS167	60	SAC7	842	Y	C	T	NC					1	1	0.539469	0.542544	1	0	1	0	C											0.0364		0													0
4	1251742	RVS167	118	SAC7	784	Y	T	C	NC					1	1	0.432961	0.47468	2	0	1	0	T	T										0.0811		0													0
4	1252017	RVS167	393	SAC7	509	Y	A	G	NC			1	1	1		0.548851	0.658703	3	0	1	0	A	A	A									0.1248		1	0.686752	YGL007W-2_PWM	0	1	0.074818	0.855839	3.0836	1.052	7.1482	6.3983	3.8583		0
4	1257449	YDR391C	0			Y	G	T	NSN	1	1					0.000760129	0.13452	8	4	0	0	G	G	G	G	G	G	G	A			0.01
4	1258647	YDR391C	601	SPT3	38	Y	G	A	NC					1		0.662368	1.28259	4	0	0	1	G	A	A	A								0.0064		0													0
4	1259886	SPT3	187	SHE9	4	Y	G	A	NC			1				0.0889221	0.244521	3	0	1	0	G	G	G									0.4164		1	0.595338	ARR1_PWM	0	4	0.537712	0.461788	2.8744	3.4321	4.4514	5.1193	-2.0649	5.9571	0
4	1264578	SXM1	0			Y	A	T	NSN	1	1					3.8e-07	0	7	4	1	0	A		A	A	A	A	A		A		0
4	1267238	NCB2	350	UTP5	222	Y	C	T	NC					1	1	0.474194	1.71367	2	0	0	2	G	T										0.0075		0													0
4	1267404	NCB2	516	UTP5	56	Y	A	G	NC					1		0.0361382	6.23529	3	0	0	1	A		T	A								0.0453		0													0
4	1269525	UTP5	133	HPT1	532	M	A	G	NC					1		0.0251901	0	2	0	1	0	A	A										0.1576		0													0
4	1269698	UTP5	306	HPT1	359	Y	C	A	NC					1		0.132223	0	1	0	1	0	C											0.6988		0													0
4	1270892	HPT1	169	URH1	160	Y	G	A	NC			1	1	1		0.433941	0.452686	2	0	1	0	G	G										0.0282		5	0.739849	YOR321W-9_PWM	1	1	0.033505	0.012887	1.5653	0.2043	3.4524	4.2374	6.1245	9.0092	1	0.753782
4	1271745	URH1	0			S	C	G	NSN	1						0.000162152	0.110989	9	5	0	0	C	C	C	T	C	T	T	T	T
4	1273327	DIT2	0			S	C	T	NSN	1	1					1.26e-09	0	10	6	1	0	C	C	C	C	C	C	C	C	C	C	0
4	1275058	DIT1	0			S	G	A	NSN	1						0.000127964	0.0571996	9	5	0	8	G	G	G	G	G	G	G	A	G		0.07
4	1279902	PDR15	0			M	G	A	NSN	1	1					2.97e-08	0	10	6	1	0	G	G	G	G	G	G	G	G	G	G	0
4	1292505	STE14	0			S	G	C	NSN	1						0.000471415	0.145746	10	6	0	0	A	A	A	A	A	A	T	G	G	A	0.27
4	1293277	STE14	196	DFM1	81	Y	T	C	NC			1	1	1	1	0.00506965	0	3	0	1	0	T	T	T									0.5189		3	0.706809	YOR280C-5_PWM	0	2	0.844203	0.09058	9.1077	10.9344	13.6222	13.2168	16.1199	13.7459	2	0.706809
4	1293341	STE14	260	DFM1	17	M	A	G	NC					1		0.0966048	0.249213	3	0	1	0	A	A	A									0.1101		0													0
4	1297635	YDR415C	0			Y	G	A	NSN	1						1.32e-06	0.0420017	10	6	1	0	G	G	G	G	G	G	G	G	G	G	0.11
4	1297880	YDR415C	0			Y	T	C	NSN		1					0.0221837	0.207912	8	4	1	0	T	T	T	T	T	T	T	T			0.01
4	1298209	YDR415C	58	SYF1	212	Y	C	T	NC					1		0.0889221	0.244521	3	0	0	3	C	C	T									0.0009		0													0
4	1298252	YDR415C	101	SYF1	169	M	A	G	NC			1	1			0.0251901	0	2	0	1	0	A	A										0.4133		4	0.682713	STE12_PWM	1	0	0.742507	0.102148	4.7189	6.297	3.4585	6.297	6.297	4.0526	0
4	1298327	YDR415C	176	SYF1	94	Y	G	A	NC					1		0.735391	1.31593	2	0	0	1	G	A										0.0041		0													0
4	1311931	HKR1	266	ARO80	98	Y	A	G	NC			1		1		0.0251901	0	2	0	1	0	A	A										0.1292		7	0.514044	YDR231C-7_PWM	1	13	0.774887	0.118778	8.3625	9.8325	9.8325	8.7981	7.9604	12.0105	2	0.514075
4	1312719	ARO80	0			S	A	T	NSN		1					0.00252154	0.0860113	6	2	0	3	A	A	T	A		A		A			0
4	1322543	RPN9	0			Y	G	A	NSN	1	1					1.61e-08	0	9	5	1	0	G	G	G	G	G	G	G	G	G		0
4	1327719	CYM1	0			M	T	G	NSN	1						0.000134664	0.11922	10	6	1	0	T	T	T	T	T	T	T	T	T	T	0.13
4	1330490	YDR433W	460	GPI17	736	M	G	T	NC			1	1	1		0.00506965	0	3	0	1	0	G	G	G									0.0983		2	0.732842	YCL050C-1_PWM	0	5	0.505474	0.242701	5.3509	6.4901	3.8392	3.4892	7.6557	4.0084	0
4	1330547	YDR433W	517	GPI17	679	Y	T	A	NC					1		0.00506965	0	3	0	1	0	T	T	T									0.0079		0													0
4	1330867	YDR433W	837	GPI17	359	Y	G	T	NC					1	1	0.0572097	3.92351	2	0	0	1	G	A										0.0014		0													0
4	1332037	GPI17	0			Y	A	G	NSN	1						4.61e-06	0.0476607	9	5	1	0	A	A	A	A	A	A	A	A	A		0.08
4	1341006	LRS4	297	DOT1	1476	Y	T	G	NC			1	1	1	1	0.132223	0	1	0	1	0	T											0.3131	1	1	0.983013	SWI4_PWM	1	2	0.00025	0.350899	-3.986	2.8563	2.8563	2.3825	4.4549		0
4	1341347	LRS4	638	DOT1	1135	Y	A	G	NC			1	1			0.0251901	0	2	0	1	0	A	A										0.7456		2	0.775158	YEL036C-10_PWM	0	9	0.026471	0.897059	6.7706	9.8882	10.5768	10.5768	1.4791		0
4	1341554	LRS4	845	DOT1	928	Y	A	C	NC					1		1	1.82789	0	0	1	0												0.0007		0													0
4	1341563	LRS4	854	DOT1	919	Y	T	C	NC					1		1	1.82789	0	0	1	0												0.0038		0													0
4	1341567	LRS4	858	DOT1	915	Y	T	C	NC					1		1	1.82789	0	0	1	0												0.014		0													0
4	1344671	APT2	0			S	G	A	NSN	1						6.91e-06	0.0796149	10	6	0	1	G	A	A	A	A	A	A	A	G	A	0.28
4	1345622	APT2	570	YDR442W	14	S	A	T	NC			1	1	1		0.00506965	0	3	0	1	0	A	A	A									0.1258		6	0.775549	YKL222C-1_PWM	0	7	0.833578	0.047654	5.2163	2.3546	5.2163	5.2163	5.679	9.366	1	0.75638
4	1346079	SSN2	0			S	G	T	NSN	1	1					1.69e-08	0	9	5	1	0	G	G	G	G	G	G	G	G	G		0
4	1346326	SSN2	0			S	G	C	NSN	1						0.000319117	0.153604	9	5	0	7	G	G	G	G	G	G	C	A	A		0.71
4	1350125	SSN2	197	YDR444W	154	S	C	T	NC					1		0.00506965	0	3	0	1	0	C	C	C									0.3268		0													0
4	1353093	RR	0			S	G	A	NC	1						0.000389713	0.064478	6	2	1	0	A	A	A	A		A	A					0.8726		0													0
4	1359598	UTP6	706	RPS18A	314	M	T	C	NC			1		1	1	0.199627	4.20486	1	0	0	1	T											0.145		1	0.551107	YMR206W-1_PWM	1	0	0.794554	0.101485	13.1708	10.7075	5.1807	8.3996	10.7075		0
4	1359882	UTP6	990	RPS18A	30	Y	A	T	NC			1	1	1		0.00360749	0	3	0	1	0	A	A		A								0.9911	1	3	0.979655	YOR098C-1_PWM	1	5	0.000617	0.99321	3.6105	-3.7729	3.6105	3.6105	3.6105		0
4	1362610	YHP1	439	PPN1	257	Y	A	G	NC					1		0.10159	3.55924	4	0	0	4	C	C	C	G								0.0013		0													0
4	1362659	YHP1	488	PPN1	208	Y	G	C	NC			1	1			0.00106841	0	4	0	1	0	G	G	G	G								0.9307	1	7	0.914808	ABF1_PWM	1	11	0.981269	0.008242	7.2679	2.4882	7.2679	7.2679	6.5213	6.5213	3	0.914999
4	1365900	TSA2	248	GUK1	353	Y	T	A	NC			1	1			0.0174807	0	2	0	1	0	T		T									0.239		1	0.959882	GAT3_PWM	0	1	0.994256	0.002248	1.238	-4.854	5.5059	5.1486	5.5059	5.5059	0
4	1365970	TSA2	318	GUK1	283	Y	C	T	NC			1				0.132223	0	1	0	1	0	C											0.0612		2	0.617026	RCS1_PWM	1	3	0.884366	0.089161	8.7595	6.8706	6.8706	8.7595	8.7595	1.55	0
4	1366107	TSA2	455	GUK1	146	Y	C	T	NC			1				1	1.82789	0	0	1	0												0.0001		1	0.613488	HSF1_PWM	0	12	0.027223	0.009241	3.5832	2.0973	3.3084	9.867	6.462	3.4232	0
4	1369734	NHX1	358	TOM1	45	Y	G	C	NC			1				0.00106841	0	4	0	1	0	G	G	G	G								0.9651	1	1	0.606565	YKL096W-9_PWM	1	11	0.168033	0.25	5.8182	6.2155	6.2155	6.2155	4.0928		1	0.606565
4	1382083	YDR458C	47	PFA5	225	M	G	T	NC					1	1	0.132223	0	1	0	1	0	T											0.0003		0													0
4	1386683	MRPL28	177	STP1	122	Y	A	G	NC			1	1			1	1.82789	0	0	1	0												0.3114		3	0.677889	YNL080C-1_PWM	1	8	0.095638	0.840604	5.4022	7.1703	7.1703	7.1703	5.3911		1	0.670002
4	1393581	RMT2	0			Y	G	A	NSN	1	1					6.25e-12	0	10	6	1	0	G	G	G	G	G	G	G	G	G	G	0
4	1393800	RMT2	0			M	C	G	NSN	1	1					4.72e-09	0	10	6	0	0	C	C	T	T	T	A	C	A	C	T	0
4	1398899	TLG1	209	SDC1	105	S	T	C	NC			1				1	1.82789	0	0	1	0												0.849	1	6	0.593341	YDR468C-6_PWM	1	5	0.537582	0.367647	9.6415	9.667	9.6415	9.6415	9.6415	9.6415	1	0.593288
4	1402295	RPL27B	0			S	T	C	NSN	1	1					1.14e-06	0	10	6	1	0	T	T	T	T	T	T	T	T	T	T	0
4	1409477	JIP4	0			M	A	G	NSN	1	1					0.000282811	0	6	2	1	0	A	A	A	A		A	A				0
4	1409784	JIP4	0			S	C	T	NSN	1	1					0.000210337	0	6	2	1	0	C	C	C	C	C	C					0
4	1411229	YDR476C	112	SNF1	1133	S	A	G	NC			1	1			0.349238	0.524007	3	0	0	3	A	A	G									0.9742		1	0.806773	YDL028C-7_PWM	0	7	0.016497	0.848985	11.5729	8.0375	10.1444	10.1444	-1.151		0
4	1411299	YDR476C	182	SNF1	1063	Y	A	G	NC			1	1			0.0085881	0	3	0	1	0	A	A	A									0.3509	1	8	0.676026	YMR260C-1_PWM	0	10	0.080325	0.802347	6.0255	7.9215	10.2484	6.6332	10.2484		1	0.678245
4	1411307	YDR476C	190	SNF1	1055	Y	A	G	NC			1	1			0.861236	0.874929	2	0	0	2	A	G										0.0007		2	0.67255	YDR231C-7_PWM	1	2	0.575792	0.154977	10.2926	8.5746	7.5412	7.6847	7.2796		0
4	1414317	SNF1	53	SNM1	247	M	A	T	NC					1	1	0.595661	0.662756	3	0	0	2	A	T		A								0.0046		0													0
4	1414489	SNF1	225	SNM1	75	Y	A	C	NC			1	1	1		0.0251901	0	2	0	1	0	A	A										0.3653		1	0.992453	CST6_PWM	1	4	0.00025	0.999251	-5.21	2.6788	2.6788	2.6788	6.2143		0
4	1414527	SNF1	263	SNM1	37	Y	T	C	NC			1	1	1		0.356002	1.93183	2	0	0	1	T	T										0.1064		1	0.86216	PHO2_PWM	0	2	0.009241	0.983267	-1.173	3.0888	3.9701	5.1061	5.1061		0
4	1416966	PEX29	102	DIG2	422	S	A	G	NC			1	1	1		0.00506965	0	3	0	1	0	A	A	A									0.9879	1	3	0.751662	YLR116W-5_PWM	0	4	0.957692	0.034615	6.5277	3.6129	6.5277	6.5277	6.5277	8.233	1	0.755981
4	1420387	PHO8	147	CWC21	33	Y	C	T	NC			1	1	1		0.513669	0.636961	3	0	1	0	C	C	C									0.9954		13	0.716945	YDR255C-2_PWM	1	11	0.845745	0.086879	5.1801	7.8612	7.8612	9.4808	10.6599	6.7996	4	0.717453
4	1421013	CWC21	185	KRE2	133	Y	A	G	NC					1		0.132223	0	1	0	1	0	A											0.6146		0													0
4	1421130	CWC21	302	KRE2	16	Y	C	T	NC			1	1	1		0.00106841	0	4	0	1	0	C	C	C	C								0.9917	1	8	0.70424	YJL130C-1_PWM	0	6	0.787634	0.120968	4.7768	7.0558	2.4279	7.0558	7.0558	7.0558	1	0.674178
4	1421586	KRE2	0			Y	A	G	NSN	1						0.000241895	0.0913951	10	6	0	5	A	A	A	A	G	A	G	G	G	G	1
4	1421898	KRE2	0			Y	A	G	NSN	1						1.78e-06	0.0785216	10	6	1	0	A	A	A	A	A	A	A	A	A	A	0.06
4	1421944	KRE2	0			S	C	A	NSN	1						3.1e-06	0.0761982	10	6	0	8	T	T	C	T	C	T	C	A	C	T	0.17
4	1428290	VPS60	180	RIB3	53	Y	A	G	NC			1	1			0.652645	0.703344	2	0	0	2		A	A									0.06		1	0.671984	RLM1_PWM	1	0	0.098152	0.897353	4.7277	2.9203	4.7277	2.5683	2.1299		0
4	1428321	VPS60	211	RIB3	22	Y	G	C	NC					1		0.763349	1.23831	3	0	0	2	G	C	G									0.0002		0													0
4	1429112	RIB3	142	PAC11	65	S	C	T	NC					1		0.432961	0.47468	2	0	1	0	C	C										0.8189		0													0
4	1429113	RIB3	143	PAC11	64	Y	C	T	NC					1		0.177863	3.23716	2	0	0	1	C	T										0.8137		0													0
4	1430872	PAC11	93	SLD5	129	Y	A	T	NC			1				0.00506965	0	3	0	1	0	A	A	A									0.9483		12	0.604147	SWI4_PWM	0	8	0.436813	0.271978	8.4783	8.9521	8.9521	8.0067	8.9521	8.9521	2	0.603791
4	1430983	PAC11	204	SLD5	18	Y	T	C	NC					1		0.0348923	0.191903	3	0	0	4	T		T	C								0.0016		0													0
4	1433700	PKH1	0			S	A	T	NSN	1	1					5.15e-07	0.0400116	10	6	0	0	A	A	A	A	G	A	A	A	A	A	0.01
4	1433900	PKH1	0			M	T	G	NSN	1						1.99e-06	0.0468564	9	5	0	0	T	T	T	T	A	A	A	A	A		0.54
4	1436626	FMP36	48	RSM28	293	Y	C	T	NC			1				1	1.82789	0	0	1	0												0.3354		4	0.49839	FKH2_PWM	0	14	0.11825	0.21225	5.4937	5.3142	4.8916	4.5309	5.0711	5.133	1	0.49767
4	1442382	PUF6	0			Y	A	T	NSN	1						2.24e-05	0.0785779	10	6	0	6	A	A	A	A	A	T	T	T	T	T	0.97
4	1442715	PUF6	0			S	G	A	NSN	1						2.23e-06	0.0736198	10	6	0	3	G	G	A	A	G	G	G	G	G	G	0.23
4	1443505	PUF6	112	ITR1	197	Y	A	T	NC			1				0.132223	0	1	0	1	0	A											0.997	1	3	0.55305	YER153C-2_PWM	0	3	0.157238	0.818807	11.4507	9.8006	9.8006	9.8006	9.8006	9.8006	1	0.553049
4	1444956	ITR1	0			Y	A	G	NSN	1						6.04e-06	0.0827158	10	6	0	9	A	A	A	A	A	A	A	A	G	G	0.64
4	1445631	ITR1	174	SEC20	201	M	T	C	NC			1	1	1		0.354878	0.418764	2	0	1	0	C	C										0.1596		1	0.67267	YHR059W-1_PWM	0	2	0.891405	0.042976	3.7727	6.3994	4.2423	2.714	7.4978	7.4978	0
4	1445702	ITR1	245	SEC20	130	M	C	T	NC			1	1	1	1	0.0952794	0.245747	3	0	1	0	C	C	C									0.0466		1	0.695119	YDR255C-2_PWM	0	2	0.710993	0.079787	2.6918	5.2846	8.512	9.4854	10.6331	10.7048	1	0.695119
4	1445729	ITR1	272	SEC20	103	M	T	C	NC					1	1	0.243743	2.10302	3	0	0	1	T	G	C									0.0289		0													0
4	1452797	PLM2	0			M	C	A	NSN	1						8.26e-06	0.0800211	10	6	0	7	C	T	C	T	T	T	A	T	T	T
4	1454532	SAM2	78	LPP1	499	Y	A	T	NC					1	1	0.696599	0.778877	3	0	0	1	A		T	T								0.0011		0													0
4	1456134	LPP1	278	SPG3	166	M	G	A	NC			1	1			0.735391	1.31593	2	0	0	1	G	A										0.1242		2	0.901567	YDR297W-7_PWM	0	8	0.938525	0.004098	-0.1398	4.8884	-0.2547	4.9625	5.8384	5.8384	0
4	1456274	LPP1	418	SPG3	26	S	C	G	NC					1	1	0.132223	0	1	0	1	0	C											0.927		0													0
4	1457017	PSP1	0			Y	A	G	NSN	1	1					4.96e-08	0	9	5	1	0	A	A	A	A	A	A	A	A	A		0
4	1459574	PSP1	364	YDR506C	143	S	A	G	NC			1		1		0.155506	0.389666	4	0	1	0	A	A	A	A								0.9184		2	0.642765	SPT23_PWM	1	4	0.83925	0.12925	3.1458	1.6805	-1.9532	3.82	7.1301	7.1301	0
4	1459659	PSP1	449	YDR506C	58	S	G	C	NC			1	1	1		0.00106841	0	4	0	1	0	G	G	G	G								0.9987	1	38	0.825179	YMR260C-1_PWM	1	0	0.838448	0.022563	9.9177	6.3025	9.9177	9.9177	11.1559	11.1559	14	0.825424
4	1466633	GNP1	0			S	T	G	NSN	1	1					0.000205752	0.112967	10	6	1	0	T	T	T	T	T	T	T	T	T	T	0.02
4	1467120	GNP1	0			M	G	T	NSN	1	1					1.99e-08	0	10	6	1	0	G	G	G	G	G	G	G	G	G	G	0
4	1469878	YDR510C-A	77	ACN9	128	S	T	C	NC			1		1		0.432961	0.47468	2	0	1	0	T	T										0.0064		1	0.645059	SWI4_PWM	1	1	0.047203	0.025225	5.5531	5.3319	5.9696	5.0612	2.4226	1.8283	0
4	1472164	YDR514C	0			M	T	A	NSN	1	1					5.72e-07	0	8	4	1	0	T	T	T	T	T	T	T		T		0
4	1472326	YDR514C	0			S	T	G	NSN	1	1					6.07e-05	0.0601739	9	5	0	0	T	T	T	T	T	T	T	A	T		0.04
4	1476492	EMI2	26	GRH1	736	Y	T	C	NC					1		0.00755206	0	0	0	1	0												0.0866		0													0
4	1476505	EMI2	39	GRH1	723	Y	C	T	NC			1				0.459272	0.587071	3	0	0	0	C	C	G									0.0495		1	0.567002	SPT2_PWM	1	6	0.208042	0.527722	3.282	2.7566	2.7566	1.6899	7.6393	7.5475	0
4	1476562	EMI2	96	GRH1	666	M	A	G	NC					1		0.0251901	0	2	0	1	0	A	A										0.0735		0													0
4	1477164	EMI2	698	GRH1	64	Y	A	T	NC					1	1	0.54521	0.645923	3	0	1	0	A	A	A									0.0273		0													0
4	1478378	GRH1	31	EUG1	219	Y	A	G	NC					1	1	0.438171	0.573681	3	0	0	3	G		A	A								0.0336		0													0
4	1480201	EUG1	50	FPR2	213	M	C	T	NC			1		1	1	0.29512	0.372105	2	0	1	0	C		C									0.0424		1	0.664837	DAL82_PWM	1	6	0.761727	0.135978	3.288	5.4165	6.0588	1.9924	6.0588	3.1048	0
4	1480261	EUG1	110	FPR2	153	S	A	C	NC			1				0.0131915	156.058	1	0	0	0	G											0.0058		1	0.580665	HAP1_PWM	1	8	0.264457	0.062064	0.5094	2.3644	2.4407	1.8826	1.446	4.7006	0
4	1484263	SPS2	0			S	T	C	NSN	1	1					2.69e-05	0.0555204	9	5	1	0	T	T	T	T	T	T	T	T	T		0.03
4	1489235	AGE1	255	YDR524W-C	157	S	T	C	NC					1		0.223967	0.333515	2	0	0	0	T			A								0.021		0													0
4	1490967	SNA2	142	YDR526C	97	M	G	A	NC			1				0.109626	0.253473	3	0	0	1	G	A	A									0.8252		4	0.601171	YLL054C-3_PWM	1	4	0.018	0.97	3.2614	-0.3201	3.1857	9.2499	6.9562		0
4	1491879	RBA50	0			S	A	G	NSN	1						2.66e-05	0.116921	10	6	0	5	A	A	A	A	G	G	G	G	G	G	1
4	1492299	RBA50	0			S	G	T	NSN	1						2.72e-05	0.0556378	9	5	1	0	G	G	G	G	G	G	G	G	G		0.07
4	1492712	ncRNA	0			Y	A	G	NC			1				0.0473913	4.38199	2	0	0	1	A	C										0.0006		1	0.598003	DIG1_PWM	0	4	0.167083	0.533716	5.1764	5.9323	7.1587	4.6972	3.6968		0
4	1492818	ncRNA	0			M	C	T	NC			1	1	1		0.042647	0.207627	4	0	0	3	C	C	T	T								0.9857		1	0.666992	MAC1_PWM	1	3	0.288961	0.703546	5.2094	6.5047	5.7165	5.7165	3.3621		0
4	1492912	ncRNA	0			M	A	G	NC			1	1	1		0.600991	0.730146	4	0	0	3	A	A	G	A								0.6633		2	0.744496	YNL069C-4_PWM	0	11	0.034946	0.744624	6.321	3.6674	2.4031	6.321	4.8199		0
4	1493140	ncRNA	124	HLR1	1435	M	T	C	NC					1		0.0465231	4.47049	3	0	0	1	T	G	C									0.0001		0													0
4	1493458	ncRNA	442	HLR1	1117	M	T	G	NC					1	1	0.219016	0	1	0	1	0	T											0		0													0
4	1493499	ncRNA	483	HLR1	1076	M	T	A	NC					1		0.132223	0	1	0	1	0	T											0.0007		0													0
4	1493517	ncRNA	501	HLR1	1058	S	T	C	NC			1		1		0.199627	4.20486	1	0	0	1	T											0.0003		1	0.599574	FKH2_PWM	1	4	0.147103	0.497752	4.9456	4.1321	4.585	3.0058	3.4389		0
4	1493722	ncRNA	706	HLR1	853	S	G	T	NC					1		1	1.82789	0	0	1	0												0.0012		0													0
4	1493926	ncRNA	910	HLR1	649	Y	T	A	NC					1	1	0.313644	0.395196	2	0	1	0	T	T										0.0001		0													0
4	1494500	ncRNA	1484	HLR1	75	Y	T	C	NC			1	1	1		0.403963	0.449146	2	0	1	0	T	T										0.3285		2	0.670846	YAL040C-4_PWM	1	6	0.121166	0.824642	4.0683	5.5806	7.1811	5.8411	4.9045		0
4	1494532	ncRNA	1516	HLR1	43	M	T	G	NC			1		1	1	0.0115211	0	2	0	1	0	T		T									0.0008		1	0.584448	YKL114C-3_PWM	1	11	0.466931	0.361111	6.5074	5.845	8.4297	4.023	7.6833		0
4	1498005	APA2	247	YDR531W	216	M	A	T	NC					1	1	0.0726054	0	1	0	1	0		T										0.0237		0													0
4	1498077	APA2	319	YDR531W	144	S	G	C	NC			1	1	1		0.00106841	0	4	0	1	0	G	G	G	G								0.9975	1	24	0.685766	YEL048C-3_PWM	1	1	0.819948	0.053109	5.7872	3.0503	5.7872	5.7872	5.7872	8.3521	3	0.665825
4	1498554	YDR531W	0			M	G	C	NSN	1						0.000168332	0.107	9	5	0	0	G	A	G	T	G	A	G	A	G		0.18
4	1520080	YDR541C	0			S	G	C	NSN	1	1					1.78e-07	0	9	5	1	0	G	G	G	G	G	G	G	G		G	0
5	29909	AVT2	0			S	A	G	NSN	1	1					5.14e-07	0	8	4	1	0	A	A	A	A		A	A	A	A		0
5	31663	AVT2	424	CAN1	30	S	G	A	NC			1	1	1		0.00106841	0	4	0	1	0	G	G	G	G								0.9868	1	3	0.778003	TEC1_PWM	1	6	0.031219	0.968282	7.907	4.067	7.907	7.2922	7.907		1	0.788541
5	32022	CAN1	0			M	G	C	NSN	1	1					2.22e-08	0	10	6	1	0	G	G	G	G	G	G	G	G	G	G	0
5	33782	CAN1	316	NPR2	624	S	A	C	NC			1		1	1	0.219016	0	1	0	1	0	A											0.9837		1	0.586943	AZF1_PWM	1	15	0.582667	0.291958	6.0776	5.792	5.1502	2.9958	-2.0627	4.094	0
5	33814	CAN1	348	NPR2	592	M	A	G	NC					1		0.0251901	0	2	0	1	0	A	A										0.8103	1	0													0
5	39580	CIN8	43	PRB1	465	M	C	A	NC					1		0.057985	153.816	1	0	0	0	T											0.0003		0													0
5	39651	CIN8	114	PRB1	394	S	A	T	NC			1	1			0.0429869	0	2	0	1	0	A	A										0.2415		1	0.992366	GTS1_PWM	0	5	0.98925	0.00025	7.3484	-0.9348	7.3484	7.3484	7.3484	-5.4913	0
5	40623	PRB1	0			S	C	T	NSN	1	1					1.93e-08	0	10	6	1	0	C	C	C	C	C	C	C	C	C	C	0
5	41973	PRB1	20	SOM1	426	Y	T	G	NC					1		0.181785	0.405725	4	0	0	4	A	T	T	G								0.2706		0													0
5	43113	YEL059W	153	PCM1	138	Y	T	G	NC					1		0.0429869	0	2	0	1	0	T	T										0.0679		0													0
5	46030	YEL057C	309	HAT2	1137	S	G	C	NC			1	1			0.132223	0	1	0	1	0	G											0.3935		1	0.890799	YGL124C-3_PWM	0	1	0.007576	0.977273	6.4884	1.6285	6.8938	6.8938	1.6285		0
5	46437	YEL057C	716	HAT2	730	Y	G	C	NC					1	1	0.00371743	153.816	1	0	0	0	T											0.0018		0													0
5	46500	YEL057C	779	HAT2	667	Y	A	G	NC			1	1			0.0174807	0	2	0	1	0	A		A									0.6258		8	0.703705	AZF1_PWM	1	11	0.763487	0.069181	5.8507	3.0441	13.8232	13.2273	6.7824		3	0.702875
5	46749	YEL057C	1028	HAT2	418	S	T	C	NC					1		1	1.82789	0	0	1	0												0.0013		0													0
5	46838	YEL057C	1117	HAT2	329	Y	G	A	NC					1		0.0131915	153.816	1	0	0	1	G											0.0002		0													0
5	46989	YEL057C	1268	HAT2	178	Y	T	C	NC					1		0.132223	0	1	0	1	0	T											0.0113		0													0
5	47735	HAT2	0			Y	G	A	NSN	1	1					0.000139792	0.11036	9	5	0	5	G	G	G	G	A	G	G	G	A		0.02
5	48081	HAT2	0			M	C	G	NSN	1						0.000145687	0.0599671	8	4	1	0	C	C	C	C	C	C		C	C
5	52446	ncRNA	126	RPL12A	274	Y	A	T	NC			1	1			1	1.82789	0	0	1	0												0.0006		4	0.918975	AZF1_PWM	1	10	0.00025	0.58325	-0.8137	6.9412	4.0763	9.4945	8.069		1	0.989489
5	53463	YEL053W-A	208	MAK10	437	S	G	A	NC					1		0.199627	4.20486	1	0	0	1	G											0.0378		0													0
5	53537	YEL053W-A	282	MAK10	363	S	G	T	NC					1	1	1	1.82789	0	0	1	0												0.0007		0													0
5	55841	MAK10	0			S	A	G	NSN	1						0.000345785	0.115168	9	5	0	0	A	A	A	A	A	T	A	A	A		0.09
5	56129	MAK10	27	AFG1	441	S	C	A	NC			1	1	1		0.00106841	0	4	0	1	0	C	C	C	C								0.0018		1	0.839311	YJR010W-1_PWM	0	4	0.024436	0.971805	5.385	1.2965	3.7213	2.4549	9.7537		0
5	56403	MAK10	301	AFG1	167	Y	C	T	NC					1	1	0.313644	0.395196	2	0	0	2	C	T										0.0008		0													0
5	57855	AFG1	0			S	A	T	NSN	1						9.72e-05	0.100994	10	6	0	9	A	A	A	A	A	A	A	A	T	A	0.4
5	58114	AFG1	14	VMA8	263	M	A	G	NC					1		0.169224	0.400672	4	0	0	0	A	C	A	A								0.7659		0													0
5	58245	AFG1	145	VMA8	132	M	C	T	NC			1	1			0.448269	0.637627	4	0	0	3	C	C	T	G								0.9591		3	0.698051	YLR098C-9_PWM	0	5	0.828947	0.057018	7.2879	4.2056	12.2437	12.2437	7.0771	10.2209	1	0.699332
5	61194	RML2	343	ncRNA	157	Y	G	A	NC			1	1	1		0.00506965	0	3	0	1	0	G	G	G									0.9792	1	4	0.746548	YLR414C-6_PWM	1	8	0.041045	0.871891	3.3611	-0.1004	3.3611	5.7945	7.562		0
5	61456	ncRNA	23	ncRNA	242	Y	A	G	NC			1	1			0.0263574	0.179574	4	0	1	0	A	A	A	A								0.6076	1	1	0.963701	PHO2_PWM	0	4	0.001249	0.998252	-0.291	5.9874	5.9874	5.9874	4.7457		1	0.963701
5	61667	ncRNA	234	ncRNA	31	Y	A	G	NC					1		0.313644	0.395196	2	0	1	0	A	A										0.0261		0													0
5	61799	ncRNA	10	tRNA	90	S	A	G	NC			1	1	1		0.0456989	0.203903	4	0	1	0	A	A	A	A								0.8953		2	0.67898	RLM1_PWM	1	0	0.098152	0.897353	2.2035	0.396	2.2035	2.2035	3.8428		0
5	62547	RR	0			Y	T	A	NC	1						3.2e-05	0.0476264	6	2	1	0	A	A	A	A		A	A					1		0													0
5	62717	RR	0			Y	G	C	NC	1						0.000662651	0.102044	6	2	0	0	T	T	T	T		T	T					0.9861		0													0
5	68702	GLY1	0			S	C	G	NSN	1						0.000490035	0.147317	10	6	0	5	C	C	C	C	G	G	C	G	G	C	1
5	73604	YEL043W	256	GDA1	166	S	C	T	NC					1	1	0.403963	0.449146	2	0	1	0	C	C										0.0003		0													0
5	75731	GDA1	404	YEL041W	212	S	G	T	NC			1	1	1		0.00546898	0	3	0	1	0	G	G		G								0.947		15	0.850367	YOL034W-1_PWM	1	5	0.012431	0.968232	7.7051	2.9443	7.7051	3.6649	7.7051		0
5	75745	GDA1	418	YEL041W	198	M	A	G	NC			1	1			0.353228	0.521044	3	0	0	0	A	A		C								0.9954		1	0.916458	YOR176W-4_PWM	1	4	0.005102	0.862245	0.0645	4.7889	4.7889	5.9471	2.2146		0
5	76232	YEL041W	0			M	A	C	NSN	1	1					9.48e-05	0	6	2	1	0	A	A	A	A	A	A					0
5	76253	YEL041W	0			M	T	G	NSN		1					0.00165187	0	6	2	0	0	T	C	C	T	C	C					0
5	76382	YEL041W	0			S	G	A	NSN	1						0.000493642	0.121727	8	4	0	3	G	G	A	G	G	A	G	G			0.3
5	77444	YEL041W	13	UTR2	608	M	T	C	NC					1		0.370424	1.91713	3	0	0	2	C	T	C									0.0086		0													0
5	77558	YEL041W	127	UTR2	494	M	T	C	NC			1	1	1		0.199627	4.20486	1	0	0	1	T											0.0052		6	0.877029	YPR004C-1_PWM	1	3	0.001412	0.990113	0.2182	-5.9288	5.5667	8.6113	8.6113		0
5	77977	YEL041W	546	UTR2	75	Y	G	A	NC			1	1	1	1	0.452385	1.61091	3	0	0	1	G	G	A									0.5612	1	1	0.908483	YOR176W-4_PWM	0	5	0.005102	0.739796	2.442	7.8242	2.3625	5.5814	7.6758		1	0.908483
5	80633	UTR4	0			S	G	A	NSN	1						0.000220443	0.0697665	7	3	1	0	G	G	G	G		G	G	G			0.42
5	82875	RAD23	272	ANP1	174	S	C	T	NC					1		0.0769388	0.227953	3	0	0	0	A		A	A								0.9423		0													0
5	85578	UTR5	33	YEL034C-A	34	Y	C	T	NC			1		1		0.188079	0.413913	4	0	0	0	T	T	A	T								0.0016		3	0.599062	YIR015W-10_PWM	0	13	0.453085	0.309126	5.5124	6.3001	4.1799	6.5547	9.7268		0
5	87810	MCM3	0			M	G	A	NSN	1						0.000525194	0.164883	9	5	0	5	G	G	G	G	A	G	A	A	G		0.84			0													0
5	90032	MCM3	180	SPF1	225	Y	G	A	NC					1	1	0.0251901	0	2	0	1	0	G	G										0.0044		0													0
5	90720	SPF1	0			M	C	T	NSN	1	1					3.1e-08	0	10	6	1	0	C	C	C	C	C	C	C	C	C	C	0
5	95464	ECM10	0			Y	A	G	NSN	1						6.14e-08	0.035816	10	6	1	0	A	A	A	A	A	A	A	A	A	A	0.07
5	96109	ECM10	0			S	T	C	NSN	1	1					7.21e-05	0.0907617	10	6	1	0	T	T	T	T	T	T	T	T	T	T	0.01
5	96439	ECM10	0			S	T	G	NSN	1	1					0.000236078	0.112088	9	5	0	0	T	T	T	T	T	T	T	T	C		0.02
5	99519	RR	0			Y	A	G	NC	1						0.000123061	0.0507039	5	2	1	0	A	A	A			A	A					1		0													0
5	100213	tRNA	9	CUP5	555	Y	A	T	NC	1						1.05e-05	0.089087	9	5	1	0	T	T	T	T	T	T	T	T	T			0.0011		0													0
5	101285	CUP5	34	SNU13	657	S	A	T	NC			1	1	1	1	0.528497	0.678467	4	0	0	2	A	T	A	A								0.3748		1	0.696282	YBL055C-1_PWM	0	9	0.920103	0.043814	5.8258	2.7813	7.8245	4.78	4.8268	7.8245	0
5	101365	CUP5	114	SNU13	577	S	C	T	NC			1	1	1		0.0248014	0.176685	4	0	1	0	C	C	C	C								0.9598	1	2	0.744004	YBL055C-1_PWM	1	6	0.930412	0.054124	8.7288	5.479	11.6583	11.6583	8.3832	11.6583	1	0.744
5	101531	CUP5	280	SNU13	411	Y	T	C	NC			1	1			0.00106841	0	4	0	1	0	T	T	T	T								0.8467	1	1	0.724227	YGR263C-1_PWM	1	3	0.035235	0.001678	1.5122	4.1513	2.0001	4.793	7.0834	7.0834	0
5	101643	CUP5	392	SNU13	299	Y	T	A	NC			1		1	1	0.132223	0	1	0	1	0	T											0.3517	1	1	0.591128	MIG1_PWM	0	1	0.487762	0.487762	5.2454	5.2454	1.9655	5.2454	-2.1252	5.2454	0
5	101687	CUP5	436	SNU13	255	Y	G	A	NC					1		0.79924	1.37223	1	0	0	0	C											0.4078		0													0
5	101819	CUP5	568	SNU13	123	Y	T	C	NC					1		0.0240609	0.177055	4	0	1	0	T	T	T	T								0.0002		0													0
5	106333	YEL025C	186	RIP1	926	Y	G	T	NC					1		1	1.82789	0	0	1	0												0.0027		0													0
5	106423	YEL025C	276	RIP1	836	Y	T	C	NC					1		0.132223	0	1	0	1	0	T											0.0006		0													0
5	106944	YEL025C	797	RIP1	315	Y	C	A	NC					1		0.0889221	0.244521	3	0	0	0	C	C	T									0.063		0													0
5	111014	YEL023C	462	GEA2	406	Y	A	G	NC					1	1	0.132223	0	1	0	1	0	A											0.0058		0													0
5	119513	YEL020C	0			Y	A	C	NSN	1						4.16e-05	0.0599671	8	4	1	0	A	A	A	A	A	A	A		A		0.05
5	126477	NPP2	259	EDC3	151	Y	G	C	NC					1	1	0.132223	0	1	0	1	0	G											0.9398		0													0
5	127548	EDC3	0			Y	T	G	NSN		1					0.0316684	0.204729	6	3	1	0	T	T		T	T		T		T		0.02
5	138269	RR	0			Y	C	T	NC	1						0.000180234	0.0514879	5	2	1	0	T	T		T		T	T					0.9852
5	138317	RR	0			Y	A	G	NC	1						2.95e-05	0.0476136	6	2	0	2	A	G	A	A		A	A					0.9946
5	138369	RR	0			Y	G	A	NC	1						3.66e-05	0.0480869	6	2	1	0	G	G	G	G		G	G					1
5	144158	YEL007W	267	YEA6	167	Y	C	T	NC					1		0.453223	0.575965	3	0	0	1	C	T	T									0.1818		0													0
5	151102	YEL001C	125	CEN	857	Y	T	A	NC					1		0.199627	4.20486	1	0	0	1	T											0.7116		0													0
5	152799	CEN	686	MNN1	719	Y	T	C	NC					1		1	1.82789	0	0	1	0												0.005		0													0
5	153128	CEN	1015	MNN1	390	Y	C	A	NC					1	1	0.136945	0.37922	4	0	0	0	C	C	T	C								0.0002		0													0
5	153283	CEN	1170	MNN1	235	Y	A	G	NC			1	1			0.0174807	0	2	0	1	0	A		A									0.0366		1	0.667579	TEC1_PWM	1	1	0.07825	0.15625	6.9226	7.2086	3.3687	3.8935	5.4034		0
5	157148	NOP16	0			S	A	G	NSN	1	1					5.45e-07	0	8	4	1	0	A	A	A	A	A	A	A		A		0
5	160009	FMP52	0			S	C	T	NSN	1	1					1.94e-08	0	10	6	1	0	C	C	C	C	C	C	C	C	C	C	0
5	163289	NUG1	0			S	G	A	NSN	1						5.79e-05	0.100557	10	6	0	0	G	G	G	G	G	G	G	G	G	T	0.2
5	173644	ARS	0			Y	C	T	NC					1		1	1.82789	0	0	1	0												0.0001		0													0
5	174632	ARS	340	TIR1	614	S	G	A	NC					1	1	0.795712	0.868275	4	0	0	4	G	G	G	A								0.2869		0													0
5	174793	ARS	501	TIR1	453	Y	G	A	NC			1		1		0.572883	0.655425	2	0	0	4	G			A								0.9555		1	0.618835	PHO2_PWM	1	2	0.009241	0.983267	0.8443	5.1061	-0.3746	5.1061	5.9874		0
5	178670	PRE1	240	PRP22	169	Y	T	A	NC			1				0.132223	0	1	0	1	0	T											0.0005		1	0.621521	DIG1_PWM	0	1	0.398453	0.241766	2.6788	2.1791	4.0463	2.5298	1.2293	4.382	0
5	178690	PRE1	260	PRP22	149	S	A	G	NC			1	1	1		0.132223	0	1	0	1	0	A											0.0439		2	0.694978	YDL235C-1_PWM	0	11	0.106313	0.341437	6.828	8.4002	3.9075	5.4797	7.4666	4.3948	0
5	182514	PRP22	237	HEM14	84	M	G	A	NC			1		1		0.313644	0.395196	2	0	0	2	G	A										0.8929		2	0.596967	AZF1_PWM	1	7	0.692557	0.015235	3.1799	-0.2314	2.3377	4.6844	5.2797		0
5	184290	HEM14	72	FAA2	249	Y	A	C	NC			1		1		0.278013	0.47669	3	0	0	4		G	C	A								0.2136		1	0.479719	MAC1_PWM	0	4	0.196856	0.611028	4.0645	2.5264	1.5421	2.161	7.4362	6.9646	0
5	184362	HEM14	144	FAA2	177	Y	C	T	NC			1				0.664631	0.769561	4	0	1	0	C	C	C	C								0.1387		6	0.658751	YOR155C-1_PWM	0	8	0.626623	0.196609	2.6026	4.1672	7.1873	9.6839	9.6839	7.5597	2	0.66972
5	187070	FAA2	296	BIM1	1205	Y	T	G	NC			1	1			0.028844	0.180689	4	0	1	0	T	T	T	T								0.0029		1	0.941335	YCL052C-10_PWM	1	4	0.976027	0.003425	4.0842	-1.1628	0.2963	-2.7397	5.5223	4.0842	0
5	192718	SPC25	95	ISC1	77	S	A	G	NC			1				0.00371743	153.816	1	0	0	0	T											0.9001		5	0.515525	YGL007W-2_PWM	1	7	0.009124	0.023723	9.0654	8.5153	7.1487	3.8362	5.8782	10.2422	2	0.515494
5	194624	SBH2	86	GPA2	542	S	A	T	NC					1		0.199627	4.20486	1	0	0	1	A											0.0005		0													0
5	194645	SBH2	107	GPA2	521	S	G	T	NC					1		0.79924	1.37223	1	0	0	0	A											0.0032		0													0
5	194706	SBH2	168	GPA2	460	M	C	T	NC			1	1			0.219016	0	1	0	1	0	C											0.0397		2	0.688795	YGL007W-2_PWM	0	10	0.016423	0.04562	2.3124	3.7395	1.5234	5.6433	4.1695		0
5	194718	SBH2	180	GPA2	448	M	G	A	NC					1		0.132223	0	1	0	1	0	A											0.0029		0													0
5	194738	SBH2	200	GPA2	428	M	T	C	NC			1				0.36226	2.34592	1	0	0	1	T											0.065		2	0.570178	YMR020W-1_PWM	0	9	0.092478	0.667699	8.7572	11.1395	8.7572	7.0677	11.1395		1	0.570189
5	196707	GPA2	191	RPN3	239	S	A	G	NC			1		1		0.132223	0	1	0	1	0	A											0.0564		1	0.522757	YNL275W-3_PWM	1	6	0.05292	0.877737	2.0782	5.2922	4.5918	2.8228	4.5919	4.5918	0
5	198076	RPN3	0			M	A	G	NSN	1	1					7.39e-07	0.043563	10	6	0	0	A	A	A	A	A	A	A	A	A	T	0
5	198081	RPN3	0			M	C	T	NSN	1	1					6.24e-05	0.054584	10	6	0	6	C	C	C	C	A	T	C	C	C	T	0.03
5	198537	RPN3	19	SRB4	273	S	C	T	NC			1	1	1		0.428438	0.570214	3	0	0	0	C	C	G									0.6606	1	6	0.684765	FKH2_PWM	0	12	0.112138	0.824426	8.9003	6.4999	8.9003	8.9003	8.9172		3	0.684559
5	198668	RPN3	150	SRB4	142	S	G	T	NC			1	1	1		0.0251901	0	2	0	1	0	G	G										0.0115		5	0.76561	YIR015W-10_PWM	1	8	0.039203	0.319409	3.8161	6.3192	8.9829	8.1951	6.9181		0
5	198670	RPN3	152	SRB4	140	Y	A	G	NC			1	1	1		0.0251901	0	2	0	1	0	A	A										0.0126		8	0.71367	YIR015W-10_PWM	1	6	0.131748	0.73329	7.6304	6.3192	8.9829	8.1951	6.9181		1	0.863635
5	199139	SRB4	0			M	G	A	NSN	1	1					9.92e-05	0	7	3	1	0	G	G	G	G		G	G	G			0
5	200907	SRB4	33	PRO3	167	S	C	T	NC			1	1			0.158196	0.394208	4	0	1	0	C	C	C	C								0.0128		1	0.762282	YLR414C-6_PWM	0	8	0.871891	0.041045	5.6589	2.1975	7.8527	7.8161	5.4192	5.1339	0
5	202171	PRO3	236	YAT2	19	S	A	T	NC			1		1	1	1	1.82789	0	0	1	0												0.0004		1	0.458291	DIG1_PWM	0	4	0.533716	0.178072	5.3649	4.2672	5.03	5.5874	0.2219	2.4749	0
5	213290	SMB1	114	YER030W	145	M	T	C	NC			1	1			0.132223	0	1	0	1	0	T											0.0226		12	0.710947	AZF1_PWM	0	4	0.734515	0.015235	3.8726	7.3428	8.4116	4.9414	5.6955	8.4116	3	0.711285
5	214871	YPT31	125	FIR1	190	S	G	A	NC			1	1			0.155753	0.390105	4	0	1	0	G	G	G	G								0.9767		5	0.913334	RPN4_PWM	1	6	0.97725	0.00025	8.2724	-0.4041	8.6357	7.1912	2.4326	3.3044	0
5	214892	YPT31	146	FIR1	169	Y	C	T	NC			1		1		0.173764	0.399812	4	0	0	1	C	T	T	T								0.9739		5	0.592259	YDR267C-1_PWM	0	4	0.17068	0.063031	7.4961	8.8977	11.534	5.1644	4.9751	10.1324	1	0.58946
5	225228	ARB1	30	PHM8	659	S	T	C	NC			1	1			0.00234496	0	4	0	1	0	T	T	T	T								0.2459		2	0.745798	YDR276C-1_PWM	1	4	0.014706	0.820136	1.759	-1.8567	4.0076	8.8731	4.0076		0
5	225262	ARB1	64	PHM8	625	Y	A	G	NC					1		0.79924	1.37223	1	0	0	0	T											0.7186		0													0
5	229492	YER039C-A	12	GLN3	301	Y	T	C	NC					1		0.428743	0.563769	3	0	0	0	G	G	G											0													0
5	229568	YER039C-A	88	GLN3	225	Y	C	T	NC			1	1			0.395539	0.605858	4	0	1	0	C	C	C	C										1	0.805794	YMR006C-3_PWM	0	6	0.025439	0.958772	2.4845	-1.5503	5.9228	9.4885	6.0503		0
5	229594	YER039C-A	114	GLN3	199	S	A	G	NC			1	1	1	1	0.174485	0.401602	4	0	1	0	G	G	G	G										2	0.705396	YMR020W-1_PWM	1	7	0.081858	0.85708	7.3975	4.6435	7.0119	7.9129	11.1945		1	0.703871
5	229725	YER039C-A	245	GLN3	68	M	G	A	NC			1	1	1		0.371542	0.543192	4	0	1	0	G	G	G	G										4	0.832992	MET28_PWM	1	0	0.012238	0.963287	8.6213	3.85	8.6213	3.85	8.6213		1	0.864686
5	229777	YER039C-A	297	GLN3	16	S	T	C	NC			1		1		0.655865	1.26734	4	0	0	1	T	T	T	C										2	0.66386	YJL057C-1_PWM	1	7	0.147862	0.755938	6.7498	5.5235	8.2895	7.0871	8.4639		0
5	231999	GLN3	13	YEN1	460	Y	G	A	NC					1		0.148696	0.286942	2	0	1	0	G	G										0.5639		0													0
5	232319	GLN3	333	YEN1	140	M	C	T	NC			1	1	1		1	1.82789	0	0	1	0												0.7905	1	16	0.702466	YAL040C-4_PWM	1	7	0.818507	0.080266	9.1886	11.9162	11.9162	11.9162	11.9162		5	0.702466
5	237392	SAH1	274	ERG28	176	Y	A	G	NC					1		0.758391	1.29477	2	0	0	1	A	G										0.0003		0													0
5	238051	ERG28	36	MEI4	407	Y	C	T	NC					1		0.0263574	0.179574	4	0	1	0	C	C	C	C								0.0155		0													0
5	241776	ACA1	276	SPO73	1402	Y	C	T	NC					1		0.132223	0	1	0	1	0	C											0.0032		0													0
5	242042	ACA1	542	SPO73	1136	M	A	G	NC			1	1	1		0.112851	0.258915	3	0	1	0	A	A	A									0.0486		1	0.759109	NDD1_PWM	0	7	0.058192	0.789461	-0.0462	2.1559	3.9028	8.6512	7.5488		0
5	242915	ACA1	1415	SPO73	263	Y	A	G	NC					1		0.0765714	3.19954	3	0	0	1	A	G	A									0.0003		0													0
5	242939	ACA1	1439	SPO73	239	Y	T	A	NC					1		0.459272	0.587071	3	0	0	3	T	T	A									0.0239		0													0
5	246193	SAP1	0			S	G	A	NSN	1	1					8.41e-05	0	6	2	1	0	G	G	G	G		G	G				0
5	246541	SAP1	39	CAJ1	439	S	G	C	NC					1		0.00106841	0	4	0	1	0	G	G	G	G								0.2931	1	0													0
5	246587	SAP1	85	CAJ1	393	S	C	T	NC			1				0.0966048	0.249213	3	0	0	2	C	T	C									0.001		1	0.65265	MAC1_PWM	0	4	0.101048	0.611028	4.5976	2.3926	4.5976	5.6692	5.7573		0
5	246603	SAP1	101	CAJ1	377	S	C	T	NC					1		0.758391	1.29477	2	0	0	1	C	T										0.007		0													0
5	246624	SAP1	122	CAJ1	356	Y	G	T	NC					1	1	0.477578	0.599539	3	0	0	0	A	A	C									0.0062		0													0
5	246715	SAP1	213	CAJ1	265	S	T	C	NC					1		0.081215	0.227197	3	0	0	0	A	C		C								0.9988		0													0
5	246905	SAP1	403	CAJ1	75	Y	G	A	NC					1	1	0.0488561	5.01423	2	0	0	0	G	T										0.0022		0													0
5	246906	SAP1	404	CAJ1	74	Y	A	G	NC					1		0.0364386	8.8072	2	0	0	0	C	T										0.0015		0													0
5	249628	RR	0			S	T	C	NC	1						3.35e-05	0.0478512	6	2	1	0	C	C	C	C		C	C					0.9946		0													0
5	251035	ISD11	34	TPA1	691	Y	G	A	NC					1	1	0.520902	0.660968	4	0	0	1	G	A	A	A								0.0272		0													0
5	251308	ISD11	307	TPA1	418	S	A	G	NC			1				1	1.82789	0	0	1	0												0.0799		1	0.595472	DIG1_PWM	0	1	0.140968	0.398453	4.1449	3.5113	1.0143	8.0296	4.5096		0
5	251321	ISD11	320	TPA1	405	Y	T	C	NC			1				1	1.82789	0	0	1	0												0.0781		1	0.583966	DIG1_PWM	0	14	0.052198	0.796454	0.3808	3.5113	1.0143	8.0296	4.5096		0
5	251720	ISD11	719	TPA1	6	S	A	G	NC					1	1	0.0718318	0.224647	3	0	1	0	A		A	A								0.1905		0													0
5	255331	YER051W	0			M	C	T	NSN	1	1					0.000220701	0.0652718	8	4	0	0	C	C	C	C	A		C	C	C		0.04
5	262351	GIP2	0			M	C	A	NSN	1						0.000353081	0.0730617	7	3	0	0	C	C	C	C	C	C	T				0.41
5	265532	HIS1	0			S	G	A	NSN	1						0.000968385	0.188892	10	6	0	6	G	G	G	G	G	A	G	G	G	G	0.31
5	265622	HIS1	0			S	A	G	NSN	1	1					3.93e-09	0	10	6	1	0	A	A	A	A	A	A	A	A	A	A	0
5	267772	FCY2	0			M	T	A	NSN	1						3.57e-06	0.0824905	10	6	0	10	T	T	T	T	T	T	T	T	T	A	0.37
5	267888	FCY2	0			Y	A	C	NSN	1						2.46e-05	0.0898652	10	6	0	0	A	A	A	A	A	A	A	A	G	A	0.13
5	271133	HMF1	9	PET117	632	S	A	T	NC			1	1			0.00241158	0	4	0	1	0	A	A	A	A										1	0.792743	RME1_PWM	0	5	0.86039	0.032218	4.3976	1.1128	4.1528	3.9825	3.3078	6.1435	0
5	271213	HMF1	89	PET117	552	Y	T	C	NC					1		0.36226	2.34592	1	0	0	1	T													0													0
5	272519	PET117	430	PCL6	102	M	G	A	NC			1				0.0251901	0	2	0	1	0	G	G										0.0738		1	0.603023	RLM1_PWM	1	8	0.132118	0.076174	1.4429	2.399	1.968	0.2805	3.6665	2.399	0
5	280957	HOR2	277	THO1	750	Y	C	T	NC			1		1		0.872622	0.913548	4	0	0	0	C	A	G	G								0.215		9	0.471945	YJL057C-1_PWM	0	6	0.043349	0.033848	4.1417	4.7945	8.362	11.3803	12.2691		2	0.482258
5	281159	HOR2	479	THO1	548	Y	T	C	NC			1				0.36226	2.34592	1	0	0	1	T											0.0032		2	0.65128	YLR396C-1_PWM	1	3	0.126777	0.826619	7.0775	5.608	2.3383	6.982	8.6109		0
5	281164	HOR2	484	THO1	543	Y	T	C	NC					1		0.132223	0	1	0	1	0	T											0.0003		0													0
5	281368	HOR2	688	THO1	339	Y	G	C	NC					1	1	0.132223	0	1	0	1	0	G											0.008		0													0
5	281585	HOR2	905	THO1	122	S	A	G	NC					1	1	0.36322	0.424211	2	0	1	0	A	A										0.0248		0													0
5	284260	YER064C	40	ICL1	978	Y	G	A	NC			1				0.0251901	0	2	0	1	0	G	G										0.0107		1	0.596506	DIG1_PWM	1	7	0.18125	0.47925	1.9682	1.4014	3.0387	1.9357	5.4502	5.1858	0
5	284611	YER064C	391	ICL1	627	Y	T	C	NC			1		1		0.00106841	0	4	0	1	0	T	T	T	T								0.9927	1	8	0.663546	YJR010W-1_PWM	0	9	0.084586	0.671053	4.1138	5.7794	5.7794	5.7794	5.7794	5.7794	1	0.665668
5	284678	YER064C	458	ICL1	560	Y	G	A	NC					1		0.149534	0.386499	4	0	0	0	G	C	G	G								0.0437		0													0
5	285736	ICL1	0			Y	G	A	NSN	1						2.53e-05	0.0880711	10	6	0	7	G	G	G	G	G	G	A	G	A	G	0.45
5	289887	tRNA	1365	YER066W	352	Y	A	G	NC	1						1.36e-05	0.0702261	7	3	1	0	A	A	A	A	A	A		A				0.861		0													0
5	289906	tRNA	1384	YER066W	333	Y	G	A	NC	1						3.66e-06	0.068914	7	3	1	0	G	G	G	G	G	G		G				0.9979		0													0
5	289956	tRNA	1434	YER066W	283	Y	C	T	NC	1						0.000182125	0.142892	8	4	1	0	C	C	C	C	C	C	C	C				1		0													0
5	290190	tRNA	1668	YER066W	49	Y	T	C	NC	1						3.15e-08	0.050559	9	5	1	0	T	T	T	T	T	T	T	T	T			1		0													0
5	295239	MOT2	428	YER068C-A	59	Y	T	C	NC			1		1		0.155753	0.390105	4	0	0	0	T	T	G	T								0.9661	1	13	0.549511	BAS1_PWM	0	8	0.31525	0.25525	9.2626	9.457	9.2626	9.4854	9.01	2.7978	2	0.546725
5	298536	ARG5%2C6	537	RNR1	411	S	C	T	NC			1	1	1		0.0248014	0.176685	4	0	1	0	C	C	C	C								0.9851	1	13	0.721561	YDL206W-1_PWM	1	1	0.866798	0.074147	5.9977	3.1335	11.074	5.8893	8.1417	8.1417	1	0.714703
5	298741	ARG5%2C6	742	RNR1	206	S	G	A	NC			1	1			0.00106841	0	4	0	1	0	G	G	G	G								0.9832		2	0.686616	YPL060W-1_PWM	1	8	0.582268	0.074281	7.6276	5.1631	6.8076	8.6812	10.9927	8.229	1	0.685995
5	298829	ARG5%2C6	830	RNR1	118	S	G	A	NC			1				0.448269	0.637627	4	0	0	3	G	G	A	T								0.4126		1	0.640048	YPL132W-1_PWM	0	8	0.799669	0.104305	8.0468	5.6044	8.0468	8.0468	5.6044	0.2689	0
5	302507	YER071C	182	VTC1	296	Y	T	C	NC					1		0.36226	2.34592	1	0	0	1	T											0.0018		0													0
5	302653	YER071C	328	VTC1	150	S	C	T	NC			1		1		0.00106841	0	4	0	1	0	C	C	C	C								0.9975	1	18	0.618354	CBF1_PWM	1	1	0.081088	0.029192	9.0573	7.6302	9.0573	9.0573	9.0573	9.0573	7	0.618306
5	308627	PTP3	0			S	C	G	NSN	1	1					3.91e-06	0	8	4	1	0	C	C	C	C	C	C	C	C			0
5	312113	tRNA	22	RR	156	Y	T	A	NC	1						5.64e-06	0.0663163	8	4	0	7	T	T	T	T	T	T	A	T				0.135
5	321869	FMP29	27	ncRNA	338	Y	C	T	NC					1		0.557581	0.531198	1	0	1	0		T										0.0007		0													0
5	321885	FMP29	43	ncRNA	322	Y	C	T	NC					1		0.0543614	0	1	0	1	0		C										0.0164		0													0
5	321897	FMP29	55	ncRNA	310	Y	T	G	NC					1		0.0251901	0	2	0	1	0	T	T										0.8065		0													0
5	322550	ncRNA	0			S	C	G	NC					1		0.0271642	0.179358	4	0	1	0	C	C	C	C								0.6192		0													0
5	326286	GET2	0			Y	A	G	NSN	1	1					1.14e-06	0	7	4	1	0	A	A		A	A	A	A		A		0
5	328267	YER085C	131	ILV1	205	S	A	G	NC			1		1		0.36226	2.34592	1	0	0	1	A											0.0465		3	0.654308	YAL040C-4_PWM	0	2	0.824642	0.110941	2.0654	0.4649	4.9147	6.3455	8.8128	8.0058	0
5	328269	YER085C	133	ILV1	203	Y	G	C	NC			1	1			0.199627	4.20486	1	0	0	1	G											0.1059		6	0.722644	YAL040C-4_PWM	0	1	0.783742	0.045501	11.2109	8.3645	11.9162	9.5181	8.8128	8.0058	2	0.722663
5	330549	ILV1	346	YER087W	22	Y	G	A	NC			1				0.00506965	0	3	0	1	0	G	G	G									0.0061		1	0.609356	RLM1_PWM	0	7	0.861389	0.138112	4.2429	5.6679	4.2429	1.4959	-0.8738	5.3697	0
5	335600	DOT6	416	YER088C-A	91	S	C	T	NC					1	1	0.398436	0.551571	3	0	0	3	C	A	T									0.4227		0													0
5	342684	YER091C-A	77	IES5	166	Y	T	C	NC					1		0.411587	0.616546	4	0	0	3	T	T	C	T								0.0244		0													0
5	349971	PUP3	629	RAD51	4	Y	G	T	NC					1	1	0.122207	2.81135	3	0	0	1	G		T	A								0.0256		0													0
5	351379	RAD51	201	SHC1	314	Y	T	G	NC			1	1	1		0.0174807	0	2	0	1	0	G		G									0.7031	1	2	0.937189	YNL221C-7_PWM	1	5	0.983333	0.002381	-3.7431	2.6858	2.6858	6.9078	2.6858	6.9078	0
5	351380	RAD51	202	SHC1	313	Y	C	T	NC			1	1	1		0.0174807	0	2	0	1	0	T		T									0.7173	1	3	0.73301	AFT2_PWM	0	1	0.08325	0.03125	5.5729	6.1473	4.1208	4.1208	4.1208	6.1473	0
5	352747	SHC1	0			Y	T	A	NSN	1						0.000391415	0.0978191	10	6	0	0	T	C	C	T	G	G	G	G	G	G	0.23
5	354293	RR	0			Y	A	T	NC	1						3.95e-07	0	6	2	1	0	A	A	A	A		A	A					1		0													0
5	354321	RR	0			Y	A	G	NC	1						2.54e-05	0.0502986	5	2	1	0	G		G	G		G	G					0.2559		0													0
5	361901	AST2	111	RPS8B	1194	Y	T	G	NC			1	1	1	1	1	1.82789	0	0	1	0												0.0306	1	3	0.955229	FKH1_PWM	1	7	0.00525	0.98225	7.3107	2.4845	5.3135	8.3213	6.4244		3	0.955229
5	362339	AST2	549	RPS8B	756	Y	G	A	NC					1	1	0.219016	0	1	0	1	0	G											0.0147		0													0
5	362379	AST2	589	RPS8B	716	Y	A	T	NC					1	1	0.00371743	153.816	1	0	0	1	A											0.0003		0													0
5	362677	AST2	887	RPS8B	418	Y	G	T	NC			1				0.403963	0.449146	2	0	1	0	G	G										0.1025		1	0.606649	YAP1_PWM	1	2	0.126124	0.755495	4.8546	2.659	3.1251	6.2338	5.1794		0
5	362678	AST2	888	RPS8B	417	Y	C	G	NC			1				0.13904	156.158	2	0	0	0	A	C										0.0451		1	0.570253	YAP1_PWM	1	1	0.064186	0.678571	5.0172	2.659	3.1251	6.2338	5.1794		0
5	362833	AST2	1043	RPS8B	262	Y	A	G	NC			1	1			0.36226	2.34592	1	0	0	1	A											0.0049		1	0.907606	YEL029C-3_PWM	0	9	0.004717	0.985849	-2.0379	-6.9748	5.45	2.8776	3.4787		0
5	363019	AST2	1229	RPS8B	76	Y	T	C	NC					1		0.0251901	0	2	0	1	0	T	T										0.0178		0													0
5	366281	SSA4	0			S	A	G	NSN	1						0.000229397	0.142471	10	6	0	0	A	A	A	A	A	A	A	C	A	A	0.13
5	366562	SSA4	49	RTT105	235	Y	C	T	NC			1	1	1		0.132223	0	1	0	1	0	C											0.0006		1	0.888418	DIG1_PWM	1	11	0.92033	0.006244	2.2591	-2.3286	3.3697	2.9907	4.8191	5.546	0
5	366694	SSA4	181	RTT105	103	Y	G	T	NC			1	1	1		0.132223	0	1	0	1	0	G											0.8366	1	14	0.775038	SWI4_PWM	1	1	0.921329	0.047203	6.1136	9.4904	9.4904	9.4904	8.5873	9.4904	6	0.775064
5	368702	NUP157	0			S	C	T	NSN	1	1					4.23e-06	0.0469254	10	6	1	0	C	C	C	C	C	C	C	C	C	C	0.01
5	370742	NUP157	0			Y	C	T	NSN	1						2.14e-05	0.0535664	9	5	0	5	C	C	C	C	T	T	T	T	T		1
5	370889	NUP157	0			S	A	T	NSN		1					0.00303202	0.0989327	6	2	1	0	A	A	A	A		A	A				0.02
5	374811	YER107W-A	101	FLO8	399	M	G	A	NC			1	1	1		0.219016	0	1	0	1	0	A											0.8895		7	0.782849	YOR341W-1_PWM	0	4	0.802381	0.05	5.7924	8.9735	6.7172	6.7172	4.3311	4.6599	0
5	374831	YER107W-A	121	FLO8	379	Y	G	A	NC			1	1	1		0.132223	0	1	0	1	0	A											0.9885		1	0.694492	YDR231C-7_PWM	1	2	0.575792	0.154977	8.2567	6.5388	5.2269	5.0578	5.9425	1.1779	0
5	375013	YER107W-A	303	FLO8	197				NC			1	1	1		0.219016	0	1	0	0	0	A													10	0.742447	AZF1_PWM	1	5	0.222028	0.049201	3.2012	2.0998	3.9596	8.1164	9.4056	8.67	2	0.745335
5	375064	YER107W-A	354	FLO8	146	Y	G	A	NC			1				1	1.82789	0	0	1	0												0.0446		1	0.565975	YPL038W-1_PWM	0	6	0.060282	0.089657	4.7393	4.7478	2.4166	5.1048	3.2617	3.2617	0
5	378032	FLO8	422	KAP123	725	Y	C	A	NC					1	1	0.0251901	0	2	0	1	0	C	C										0.0095		0													0
5	378042	FLO8	432	KAP123	715	Y	C	T	NC					1		0.758391	1.29477	2	0	0	1	C	T										0.0004		0													0
5	381715	KAP123	0			Y	G	A	NSN	1	1					2.39e-07	0	9	5	1	0	G	G	G	G	G	G	G	G	G		0
5	382365	KAP123	266	SWI4	225	S	A	C	NC			1	1	1		0.79924	1.37223	1	0	0	0	G											0.0457		1	0.816775	YAL040C-4_PWM	0	6	0.014826	0.824642	5.8364	2.2233	10.7018	3.7403	7.4694		0
5	385952	SWI4	80	LSM4	1275	Y	T	C	NC					1	1	0.139611	2.62372	4	0	0	1	T	A	A	G								0.0006		0													0
5	386458	SWI4	586	LSM4	769	Y	G	A	NC					1		0.79924	1.37223	1	0	0	0	C											0.0007		0													0
5	389841	YER113C	0			M	G	A	NSN	1						0.000317339	0.0625283	7	3	0	10	G	G	G	G	G			G		A	0.44
5	390057	YER113C	9	BOI2	528	Y	T	G	NC			1	1	1	1	0.0245306	0.175385	4	0	0	0	T	C	T	T								0.4487		1	0.992572	NDD1_PWM	1	1	0.00025	0.97028	3.5988	-4.2606	8.6512	8.7309	8.6512		1	0.992572
5	393492	BOI2	0			M	A	T	NSN	1						0.000291898	0.140005	10	6	0	10	A	A	A	A	A	C	A	G	A	T	0.52
5	393854	BOI2	146	SPR6	433	Y	C	G	NC			1				1	1.82789	0	0	1	0												0.0003		1	0.574467	DIG1_PWM	0	4	0.167083	0.121129	-0.2928	0.0288	2.6212	2.169	8.4673	8.2703	0
5	394079	BOI2	371	SPR6	208	S	A	T	NC			1				0.0251901	0	2	0	1	0	A	A										0.0556		2	0.50678	FKH1_PWM	1	0	0.218032	0.496753	5.2925	6.1159	4.184	3.9087	3.6307	4.2375	0
5	395007	SPR6	144	SLX8	336	Y	T	C	NC					1		1	1.82789	0	0	1	0												0.0029		0													0
5	395223	SPR6	360	SLX8	120	Y	G	C	NC					1	1	1	1.82789	0	0	1	0												0.0041		0													0
5	396485	SLX8	317	RPL23B	279	Y	T	C	NC					1		1	1.82789	0	0	1	0												0.0048		0													0
5	400852	AVT6	14	YER119C-A	10	S	C	T	NC					1		0.0657859	0.221167	3	0	1	0	T	T		T								0.0038		0													0
5	403553	GLO3	0			S	G	A	NSN	1	1					8.43e-05	0	6	2	1	0	G	G	G	G	G	G					0
5	404523	GLO3	175	YCK3	285	M	T	G	NC			1		1		0.494167	1.50814	4	0	0	2	A	G	G	A								0.0596		3	0.629408	ABF1_PWM	1	8	0.127123	0.416833	10.9015	10.1194	7.738	7.39	11.2533	9.4903	2	0.629397
5	404526	GLO3	178	YCK3	282	Y	T	A	NC			1				0.194436	2.11618	4	0	0	1	T	T	A	C								0.0387		2	0.5872	YLR396C-1_PWM	1	5	0.136256	0.60703	6.4596	7.9536	8.1495	7.6688	11.5609	11.0773	2	0.5872
5	404920	YCK3	0			S	G	T	NSN		1					0.0108513	0.213505	8	4	0	0	G	G	G	G	A		A	G	G		0.02
5	409205	DSE1	146	RSP5	979	Y	A	G	NC			1	1			0.132223	0	1	0	1	0	A											0.2156	1	3	0.775672	YDR476C-1_PWM	1	0	0.026337	0.959887	5.9659	9.1563	9.1563	7.4424	9.1563		1	0.775713
5	409512	DSE1	453	RSP5	672	Y	G	A	NC			1		1		0.476886	0.646184	4	0	0	3	G	G	A	G								0.0757	1	1	0.656893	YNL221C-7_PWM	0	1	0.164286	0.830952	5.2324	7.2588	4.0533	5.7742	7.2588		0
5	414431	NSA2	256	LCP5	45	Y	A	T	NC					1	1	0.0895149	0.235118	3	0	0	2	A	T		A								0.0046		0													0
5	416788	YER128W	322	SAK1	488	S	T	C	NC			1	1	1		0.160544	0.28879	3	0	1	0	T	T	T									0.0064		3	0.669122	YOR341W-1_PWM	1	13	0.135714	0.811905	5.5755	4.1921	1.8734	3.5802	7.937		0
5	434532	GLC7	578	tRNA	4	Y	A	G	NC	1						0.000816042	0.185355	7	4	0	1	A	G	A			A	G	G	A			0.946
5	435305	RR	0			Y	A	T	NC	1						3.28e-05	0.0478379	6	2	0	1	T	A	A	A		A	A					0.9989
5	458599	UBP5	0			Y	T	A	NSN	1						5.97e-05	0.102052	9	5	0	6	T	T	T	C	T	A	C	C	T		0.22
5	460403	UBP5	185	FTR1	117	Y	A	G	NC			1	1			0.132223	0	1	0	1	0	A											0.0236		1	0.714756	YML107C-1_PWM	0	4	0.841687	0.051956	-0.4602	1.9193	1.9193	9.4826	6.1605	9.4826
5	460406	UBP5	188	FTR1	114	Y	G	A	NC					1	1	0.132223	0	1	0	1	0	G											0.0145		0
5	465013	SCC4	176	YER147C-A	184	Y	A	G	NC			1		1		0.0245306	0.175385	4	0	0	2	A	G	A	A								0.9798	1	14	0.658122	YAL040C-4_PWM	0	6	0.824642	0.121166	8.4833	6.9709	8.4833	8.4833	8.4833	8.4833	3	0.657858
5	468173	PEA2	708	SPI1	191	S	G	A	NC					1		0.150016	0.388245	4	0	0	0	T	T	T	T								0.0861		0													0
5	468189	PEA2	724	SPI1	175	S	C	T	NC			1				0.558615	0.680282	4	0	0	0	A	C	C	C								0.8823		4	0.581333	YPL273W-2_PWM	0	10	0.027778	0.036325	1.8943	1.7571	1.9684	5.0988	5.0988	5.0988	0
5	472448	UBP3	29	YER152C	203	Y	G	A	NC					1		0.261215	3.01676	2	0	0	1	G	A										0.005		0													0
5	472572	UBP3	153	YER152C	79	Y	T	C	NC			1				0.36226	2.34592	1	0	1	0	T											0.0004		2	0.582422	YDR231C-7_PWM	0	3	0.598416	0.281674	10.3237	11.4827	8.6058	5.096	5.7479		0
5	474855	PET122	55	OXA1	159	Y	A	G	NC					1		0.380287	1.73728	4	0	0	1	A	A	T	G								0.0097		0													0
5	475009	PET122	209	OXA1	5	Y	T	C	NC			1	1			0.0277187	0.179653	4	0	1	0	T	T	T	T								0.616	1	3	0.804169	YKL205W-1_PWM	1	3	0.018362	0.973164	9.757	6.1921	5.0135	9.757	9.757		1	0.806714
5	479716	BEM2	0			Y	T	C	NSN		1					0.890016	1.08633	7	3	0	1	T	T	T	T	A	C	C				0.04
5	480672	BEM2	0			M	A	T	NSN	1						1.67e-06	0.0466255	9	5	0	5	C	C	C	C	A	C	T	C	T		0.4
5	490947	YER158C	374	YER158W-A	534	Y	C	T	NC			1		1		0.00106841	0	4	0	1	0	C	C	C	C								0.9651	1	4	0.656939	YGL017W-1_PWM	1	9	0.762249	0.13196	2.0633	4.2225	4.2225	3.3517	4.2225	4.9465	0
5	491217	YER158C	644	YER158W-A	264	S	A	G	NC			1	1			0.155558	0.305978	3	0	1	0	A	A	A									0.4098		1	0.802113	YPR194C-2_PWM	1	10	0.834615	0.034615	9.2427	6.4655	7.0957	7.7709	7.7709	-1.0383	0
5	491257	YER158C	684	YER158W-A	224	S	C	T	NC			1				0.349238	0.524007	3	0	0	3	C	C	T									0.9761	1	3	0.547072	YLR396C-1_PWM	1	8	0.210506	0.528041	10.0692	10.5834	10.0692	10.0692	11.0029	9.7543	2	0.547055
5	491348	YER158C	775	YER158W-A	133	M	G	A	NC					1		0.0871248	0.2303	3	0	0	1	G	A		A								0.0047		0													0
5	491419	YER158C	846	YER158W-A	62	Y	A	G	NC			1				0.132223	0	1	0	1	0	A											0.9772	1	1	0.665304	GLN3_PWM	0	8	0.302947	0.036214	6.4647	4.746	6.4647	2.4101	2.7119	3.9352	0
5	492124	BUR6	171	tRNA	222	S	T	C	NC			1	1	1		0.448079	0.44257	1	0	1	0			T									0.2098		2	0.672775	MAC1_PWM	1	7	0.06019	0.561688	7.0426	5.2146	7.0426	3.5694	7.6314		1	0.673214
5	503859	YER163C	82	CHD1	1527	S	C	T	NC					1		0.313644	0.395196	2	0	0	2	C	T										0.0024		0													0
5	504466	YER163C	689	CHD1	920	S	A	T	NC					1	1	0.132223	0	1	0	1	0	A											0.0004		0													0
5	505254	YER163C	1477	CHD1	132	Y	A	G	NC					1		0.00106841	0	4	0	1	0	A	A	A	A								0.8084		0													0
5	508174	CHD1	0			S	G	A	NSN	1						1.93e-08	0	10	6	1	0	G	G	G	G	G	G	G	G	G	G
5	509578	CHD1	0			S	G	A	NSN	1						4.44e-06	0.0440472	10	6	0	1	G	G	G	G	G	G	G	G	G	G
5	510107	CHD1	314	PAB1	260	Y	A	G	NC			1	1			0.188079	0.413913	4	0	0	0	A	A	A	T								0.9789		1	0.687478	YCR024C-A-10_PWM	1	4	0.077586	0.056366	5.9364	6.6614	5.9364	6.661	8.1921		0
5	510186	CHD1	393	PAB1	181	S	A	G	NC					1		0.52789	1.41591	4	0	0	1	A	G	T	C								0.1717		0													0
5	514318	DNF1	0			S	A	G	NSN	1						0.000331473	0.135595	10	6	0	0	A	A	A	A	A	A	A	C	C	A	0.13
5	522210	CCA1	0			M	C	T	NSN	1	1					1.3e-06	0.0420017	10	6	1	0	C	C	C	C	C	C	C	C	C	C	0.02
5	522678	CCA1	14	RPH1	685	S	A	C	NC					1		0.00762811	0	3	0	1	0	A	A	A									0.0003		0													0
5	522680	CCA1	16	RPH1	683	Y	T	C	NC					1		0.542106	1.61446	3	0	0	1	T	A	C									0.0001		0													0
5	522894	CCA1	230	RPH1	469	S	T	C	NC					1	1	1	1.82789	0	0	1	0												0		0													0
5	523174	CCA1	510	RPH1	189	Y	A	G	NC					1		0.0245306	0.175385	4	0	1	0	A	A	A	A								0.0798		0													0
5	523840	RPH1	0			M	C	G	NSN	1						0.000586825	0.158467	9	5	0	0	C	C	T	C	C	T	T	T	C		0.37
5	525800	RPH1	46	ADK2	168	Y	C	T	NC					1	1	0.00762811	0	2	0	1	0	C		C									0.5222		0													0
5	529702	BRR2	0			S	C	A	NSN	1						4.89e-05	0.12512	10	6	0	4	C	C	T	A	T	A	G	A	G	T	1
5	530169	BRR2	0			M	A	G	NSN	1						4.03e-05	0.0887968	9	5	0	6	A	A	A	A		G	A	A	A	G	0.59
5	532723	BRR2	0			S	G	A	NSN	1	1					6.25e-12	0	10	6	1	0	G	G	G	G	G	G	G	G	G	G	0
5	532767	BRR2	0			M	T	A	NSN	1						1.37e-05	0.0801756	10	6	0	5	T	T	T	T	A	A	G	A	A	A	1
5	538880	GRX4	0			S	G	C	NSN	1	1					2.85e-08	0	10	6	1	0	G	G	G	G	G	G	G	G	G	G	0
5	538971	GRX4	0			M	A	G	NSN	1						0.000752979	0.181773	10	6	0	5	A	A	A	A	G	A	G	G	G	G	1
5	544037	ECM32	0			S	A	G	NSN	1	1					0.000105045	0	6	2	1	0	A	A	A	A		A	A				0
5	545858	BMH1	0			S	C	T	NSN	1	1					2.96e-07	0	10	6	0	0	C	C	C	C	C	C	C	A	C	A	0
5	546416	BMH1	7	PDA1	395	Y	C	T	NC			1	1			0.00106841	0	4	0	1	0	C	C	C	C								0.9982	1	5	0.852147	YJR075W-5_PWM	0	1	0.012646	0.985409	8.3953	3.6341	8.3953	8.3953	8.3953		2	0.852141
5	546431	BMH1	22	PDA1	380	Y	A	G	NC			1	1	1		0.00106841	0	4	0	1	0	A	A	A	A								0.9741	1	6	0.722827	YGL007W-2_PWM	0	10	0.023723	0.914234	7.0576	3.8114	7.0576	7.0576	4.1606		3	0.724499
5	546716	BMH1	307	PDA1	95	Y	C	T	NC					1	1	0.0263574	0.179574	4	0	1	0	C	C	C	C								0.7274		0													0
5	551278	SLO1	161	tRNA	1	Y	A	G	NC	1						2.24e-07	0.0512471	9	5	1	0	A	A	A	A	A	A	A	A	A			0.9872
6	10690	SNO3	0			S	A	T	NSN	1	1					6.38e-05	0	8	4	0	0	T	C	C	T		T	C	T	C		0
6	11844	SNZ3	0			S	A	T	NSN	1	1					3.93e-08	0	9	5	1	0	T	T	T	T		T	T	T	T	T	0
6	11941	SNZ3	0			S	G	C	NSN	1	1					5.98e-06	0	7	3	0	0	G	A	G	A		A	A		G		0
6	17653	AGP3	0			S	G	A	NSN	1	1					2.84e-05	0	6	3	1	0	G	G	G				G	G		G	0
6	18339	AGP3	0			S	A	G	NSN	1	1					6.73e-06	0	6	3	1	0	A	A	A				A	A		A	0
6	24061	DAK2	0			Y	T	G	NSN	1						4.32e-05	0.0996913	9	5	0	9	A	A	A	G	A	A	C	A	T		0.4
6	24857	DAK2	0			Y	G	A	NSN		1					0.00828728	0.100494	6	2	0	5	G	G	G	G	A			G			0.04
6	35048	ALR2	0			M	C	A	NSN	1	1					4.96e-07	0	9	5	0	0	G	G	A	A	A	A	A	A	A		0
6	36181	ALR2	333	YFL049W	621	M	C	T	NC			1	1	1		0.403963	0.449146	2	0	0	0	C	A										0.0588		1	0.666796	YHL035C-9_PWM	1	3	0.084483	0.774138	6.3848	3.7641	6.3848	3.0911	7.9951		0
6	36394	ALR2	546	YFL049W	408	S	A	G	NC					1		0.132223	0	1	0	1	0	A											0.1426		0													0
6	36462	ALR2	614	YFL049W	340	M	T	C	NC			1	1			0.132223	0	1	0	1	0	T											0.0374		1	0.774311	GAT3_PWM	0	6	0.009232	0.988273	4.068	-0.1999	5.6687	-0.8657	5.6687		0
6	40338	EMP47	158	RGD2	82	S	A	T	NC			1		1		0.0895149	0.235118	3	0	0	2	A	T		A								0.8776		3	0.578493	YCR002C-7_PWM	0	3	0.211039	0.198052	5.9349	5.8714	5.8714	5.9349	0.6781		0
6	40841	RGD2	0			S	A	G	NSN	1						0.000388344	0.143264	9	6	0	7	A	A		A	A	A	G	G	G	G	0.11
6	41688	RGD2	0			S	A	G	NSN	1	1					2.77e-09	0	10	6	1	0	A	A	A	A	A	A	A	A	A	A	0
6	42992	FMP32	0			M	G	A	NSN	1	1					0.000322265	0.147872	9	5	1	0	G	G	G	G	G	G	G	G	G		0.03
6	44552	SEC53	160	YOD1	102	M	A	G	NC			1	1			0.00360749	0	3	0	1	0	A	A		A								0.9872	1	2	0.738749	YDR476C-1_PWM	1	4	0.021475	0.948541	0.8199	4.2025	4.2025	4.2025	4.2025		1	0.624847
6	49826	FET5	0			M	G	A	NSN	1						1.74e-07	0.0378359	10	6	1	0	G	G	G	G	G	G	G	G	G	G	0.2
6	50414	FET5	0			M	A	G	NSN	1						0.000334781	0.115585	8	4	0	8	A	A	A	A	A		A	G	A		0.4
6	51033	FET5	26	YFL040W	316	M	A	G	NC					1		0.199661	0.419047	3	0	1	0	A	A		A								0.6515		0													0
6	51257	FET5	250	YFL040W	92	M	G	A	NC			1	1	1		0.132223	0	1	0	1	0	G											0.0299		1	0.818523	YMR142C-1_PWM	0	9	0.02193	0.969298	5.9377	1.7435	0.3641	10.9483	5.8148		0
6	54857	ACT1	162	YPT1	507	S	G	A	NC			1		1		0.349238	0.524007	3	0	0	3	G	G	A									0.9564		15	0.627502	YIR015W-10_PWM	1	6	0.131748	0.73329	7.5549	8.8661	10.2746	11.6279	9.318	11.8488	4	0.628332
6	56297	YPT1	312	TUB2	37	S	T	C	NC					1		0.152731	0.393462	4	0	0	0	T	T	T	G								0.8585		0													0
6	57869	TUB2	161	RPO41	911	S	A	G	NC			1	1			1	1.82789	0	0	1	0												0.9317		3	0.774621	YDR476C-1_PWM	1	4	0.021475	0.948541	-0.2785	3.1041	6.2522	9.1563	9.1563		1	0.792305
6	58022	TUB2	314	RPO41	758	Y	T	A	NC			1				1	1.82789	0	0	1	0												0.9618		2	0.601282	YDR276C-1_PWM	0	4	0.820136	0.154977	6.1987	4.5325	4.5325	7.3985	5.0912		0
6	58032	TUB2	324	RPO41	748	S	A	G	NC					1		1	1.82789	0	0	1	0												0.1125		0													0
6	58035	TUB2	327	RPO41	745	S	A	G	NC					1		1	1.82789	0	0	1	0												0.0327		0													0
6	58232	TUB2	524	RPO41	548	M	T	G	NC					1	1	1	1.82789	0	0	1	0												0.0001		0													0
6	58328	TUB2	620	RPO41	452	Y	C	T	NC			1				0.132223	0	1	0	1	0	C											0.0001		1	0.662702	SWI5_PWM	0	7	0.497255	0.163922	4.5094	5.2137	3.747	3.747	7.2949		0
6	58652	TUB2	944	RPO41	128	S	C	T	NC			1	1			0.141327	0.384918	4	0	1	0	C	C	C	C								0.3221	1	2	0.731034	YKL011C-1_PWM	0	6	0.065287	0.867834	9.1941	6.2014	9.0286	9.0286	3.6391		0
6	58714	TUB2	1006	RPO41	66	S	A	G	NC			1				0.00106841	0	4	0	1	0	A	A	A	A								0.9713	1	1	0.614508	YPR021C-6_PWM	0	2	0.25	0.692623	6.4226	7.0362	5.059	5.3075	4.6197		0
6	64441	RPL22B	0			Y	C	G	NSN	1						0.000412752	0.113374	9	5	0	0	C	C	C	C	A	A	A	A	A		0.2
6	66426	YFL034W	0			M	A	G	NSN	1						0.000262333	0.130327	9	5	0	7	A	A	A	A	A	A	G	A	G		0.79
6	66443	YFL034W	0			S	A	C	NSN	1						3.57e-06	0.0486793	9	5	0	0	A	A	A	T	A	A	G	A	G		0.18
6	80326	CAF16	115	GYP8	90	M	T	A	NC			1	1	1		0.0251901	0	2	0	1	0	T	T										0.9375		6	0.684627	YER028C-7_PWM	0	8	0.390351	0.25	12.0095	11.5639	11.9694	9.2237	12.0095		3	0.684627
6	81943	GYP8	33	STE2	634	S	C	T	NC			1	1	1		0.00506965	0	3	0	1	0	C	C	C									0.0038	1	2	0.756156	YLR373C-10_PWM	1	4	0.913755	0.040393	2.7695	-0.7549	9.5224	3.987	9.5224	6.2694	1	0.766973
6	81963	GYP8	53	STE2	614	Y	C	T	NC			1	1	1		0.00506965	0	3	0	1	0	C	C	C									0.0046		1	0.972808	AZF1_PWM	0	13	0.25	0.00025	-2.3683	4.135	5.5821	2.2191	4.7403	4.3639	0
6	81989	GYP8	79	STE2	588	Y	T	C	NC			1		1		0.39877	0.437035	2	0	1	0	T	T										0.0563		2	0.596479	GLN3_PWM	0	6	0.257992	0.132118	4.7626	5.0263	6.2324	6.2324	5.1148	3.133	0
6	82263	GYP8	353	STE2	314	S	C	T	NC					1		0.363795	2.02021	2	0	0	1	C	C										0.0018		0													0
6	82677	STE2	0			S	A	T	NSN	1	1					1.9e-05	0	7	3	1	0	A	A	A	A		A	A	A			0
6	83103	STE2	0			M	G	A	NSN		1					0.006312	0.0946286	6	2	0	2	G	A	G	G		G		G			0
6	86629	BST1	0			M	G	A	NSN	1	1					2.38e-07	0	9	5	1	0	G	G	G	G	G	G	G	G	G		0
6	87398	BST1	166	EPL1	446	S	C	T	NC					1	1	0.00506965	0	3	0	1	0	T	T	T									0.0693		0													0
6	87436	BST1	204	EPL1	408	M	A	G	NC					1		0.184012	0.408745	4	0	0	1	A	G	G	C								0.0053		0													0
6	87632	BST1	400	EPL1	212	S	A	G	NC			1	1	1		1	1.82789	0	0	1	0												0.8825	1	1	0.689131	YDR297W-7_PWM	1	0	0.069672	0.82377	4.3394	2.2747	4.3394	5.8461	5.8461		0
6	87648	BST1	416	EPL1	196	S	T	C	NC			1		1		1	1.82789	0	0	1	0												0.34		1	0.593591	CST6_PWM	0	2	0.03225	0.91925	5.3948	1.6393	1.6393	5.3948	6.9273		0
6	87664	BST1	432	EPL1	180	Y	A	T	NC			1		1		1	1.82789	0	0	1	0												0.2004		1	0.652954	YHL035C-9_PWM	1	0	0.132759	0.063793	6.7733	6.0404	3.4269	6.4049	7.1585		0
6	87707	BST1	475	EPL1	137	Y	T	G	NC			1	1	1		0.132223	0	1	0	1	0	T											0.0082	1	1	0.945916	YEL036C-10_PWM	1	1	0.002941	0.944118	3.4939	8.8599	2.7335	2.0912	3.9078		0
6	100627	RR	0			S	G	A	NC	1						6.89e-06	0	4	2	1	0	A	A				A	A					0.9969
6	101433	tRNA	28	tRNA	3	M	A	G	NC	1						3.5e-07	0	6	2	1	0	A	A	A	A	A		A					0.9821
6	110429	YFL012W-A	251	YFL012W	211	Y	T	C	NC					1		0.132223	0	1	0	1	0	C											0.0001		0													0
6	110522	YFL012W-A	344	YFL012W	118	Y	G	T	NC					1		0.057985	153.816	1	0	0	1	G											0.0084		0													0
6	112071	YFL012W	984	HXT10	267	Y	A	G	NC					1	1	0.32857	0.393794	2	0	1	0	A		A									0.0415		0													0
6	112148	YFL012W	1061	HXT10	190	S	C	T	NC					1		0.362474	0.421635	2	0	1	0	C		C									0.0015		0													0
6	116039	WWM1	302	CDC4	99	Y	T	C	NC			1	1			0.0240609	0.177055	4	0	1	0	T	T	T	T								0.0776		3	0.903836	YOR373W-1_PWM	0	2	0.985385	0.003846	2.085	7.2255	7.2255	3.3272	0.1914	7.1041	0
6	119271	ARS	319	SMC1	152	S	G	A	NC			1	1			0.132223	0	1	0	1	0	G											0.4931	1	11	0.774414	MBP1_PWM	1	3	0.051199	0.94031	8.0467	4.7307	8.0467	8.0467	8.0467	8.0467	4	0.775546
6	120199	SMC1	0			S	C	T	NSN		1					0.0236253	0.133227	6	2	1	0	C	C	C	C		C	C				0.04
6	125659	BLM10	0			M	G	A	NSN		1					0.00177733	0.119179	8	5	0	0	G	G		G	C	C	C	C	C		0.04
6	128170	BLM10	0			S	C	T	NSN		1					0.00130941	0.131981	9	5	1	0	C	C	C	C	C	C	C	C	C		0.03
6	130053	BLM10	148	SEC4	275	M	T	A	NC			1	1			0.173784	0.300248	3	0	0	2	T	A	T									0.0786		2	0.755234	YJR094W-A-9_PWM	0	1	0.814356	0.042079	3.483	6.4459	9.5657	4.6662	6.4459	2.5285	0
6	130183	BLM10	278	SEC4	145	M	T	C	NC					1	1	0.11503	0.263152	3	0	1	0	T	T	T									0.0001		0													0
6	131195	SEC4	219	VTC2	609	S	T	C	NC					1	1	0.515269	0.66526	4	0	0	0	T	G	A	A								0.0002		0													0
6	133941	VTC2	0			Y	T	C	NSN	1						0.000739775	0.147317	10	6	1	0	T	T	T	T	T	T	T	T	T	T	0.14
6	134118	VTC2	0			S	G	T	NSN	1						3.05e-05	0.0558041	9	5	0	8	G	G	G	G	G	G	G	T	G		0.27
6	137236	MSH4	84	tRNA	244	S	G	C	NC					1		0.79924	1.37223	1	0	0	0	A											0.0006		0													0
6	144676	RR	0			S	A	T	NC	1						3.95e-07	0	6	2	1	0	A	A	A	A		A	A					0.9893		0													0
6	144732	RR	0			M	G	A	NC	1						3.95e-07	0	6	2	1	0	G	G	G	G		G	G					1		0													0
6	144782	RR	0			M	G	A	NC	1						0.000629827	0.055336	4	2	1	0	A	A				A	A					0.9911		0													0
6	147104	SPB4	175	DEG1	21	S	G	A	NC					1		0.0966048	0.249213	3	0	1	0	G	G	G									0.0162		0													0
6	153337	YPI1	218	RPN11	50	S	A	G	NC					1		0.0741332	2.84811	4	0	0	2	G	A	A	G								0.0012		0													0
6	153355	YPI1	236	RPN11	32	S	G	A	NC					1		0.270307	0.484973	4	0	1	0	G	G	G	G								0.0004		0													0
6	155676	SAD1	0			M	C	A	NSN	1						7.14e-06	0.0800225	10	6	0	5	C	C	C	C	A	A	A	A	A	A	0.09
6	162188	RR	59	tRNA	33	S	C	G	NC	1						6.19e-05	0.0985009	8	4	0	0	C	A	C	C	C	C	C		C
6	162866	GCN20	0			S	G	A	NSN	1						6.71e-05	0.111763	10	6	0	7	G	G	G	G	G	G	A	G	A	A	0.81
6	164876	GCN20	136	UBP6	183	S	T	G	NC					1		0.132223	0	1	0	1	0	T											0.004		0													0
6	166244	UBP6	0			Y	G	C	NSN		1					0.00315358	0.0963509	6	2	0	0	G	G	T	G		A	A				0
6	167663	ARS	0			Y	T	C	NC					1		0.132223	0	1	0	1	0	T											0.0001		0													0
6	171015	IOC3	0			S	G	A	NSN	1	1					2.31e-07	0	8	4	1	0	G	G	G	G	G	G	G	G			0
6	180963	YFR016C	228	tRNA	2	Y	A	G	NC	1		1				0.000116237	0.130266	8	4	1	0	A	A	A	A	A	A	A		A			0.7696		1	0.547909	SPT23_PWM	0	6	0.676896	0.07011	3.7734	1.9115	3.7734	3.5175	3.5175		0
6	181178	tRNA	142	YFR017C	1083	Y	T	C	NC					1		1	1.82789	0	0	1	0														0													0
6	182898	YFR017C	49	YFR018C	220	Y	G	A	NC					1		0.112851	0.258915	3	0	0	0	G	T	G									0.8673		0													0
6	188411	FAB1	0			Y	T	C	NSN	1	1					1.17e-07	0	9	5	1	0	T	T	T	T	T	T	T	T	T		0
6	191312	FAB1	0			S	A	T	NSN	1						5.45e-05	0.066063	9	5	0	0	A	A	A	A	C	C	C	C	C
6	191483	FAB1	157	tRNA	17	M	A	G	NC	1						0.000180896	0.136925	7	4	0	1	A	A	A		T	T	A		G			0.3624		0													0
6	191763	RR	0			M	C	T	NC	1						0.000567452	0.100278	6	2	1	0	C	C	C	C		C	C					0.8796		0													0
6	196479	ATG18	177	ROG3	341	Y	A	T	NC					1		0.165512	0.401602	4	0	0	0	A	A	G	A								0.0066	1	0													0
6	196551	ATG18	249	ROG3	269	S	T	C	NC					1		0.0966048	0.249213	3	0	0	2	T	C	T									0.0071		0													0
6	196818	ATG18	516	ROG3	2	S	A	G	NC					1	1	0.236909	0.462479	4	0	1	0	A	A	A	A								0.9148		0													0
6	203994	HIS2	0			S	G	C	NSN	1						6.17e-05	0.0929828	10	6	0	0	G	G	G	G	G	A	G	G	G	G	0.05
6	204882	HIS2	144	tRNA	29	M	T	G	NC	1						0.000127094	0.0457317	5	2	0	0	T	A		T		T		T
6	215574	MET10	0			Y	A	T	NSN	1						0.000590746	0.148255	10	6	0	0	A	A	A	A	A	A	A	A	G	A	0.16
6	218009	SMC2	0			Y	G	A	NSN	1						0.000375807	0.122449	8	4	1	0	G	G	G	G		G	G	G	G		0.05
6	219381	SMC2	0			Y	T	A	NSN	1						4.62e-05	0.0980882	8	5	0	8	T	C		C	C	T	G	A	C		0.71
6	229307	RSC8	134	YFR038W	59	S	A	G	NC			1	1	1		0.0251901	0	2	0	1	0	A	A										0.3332	1	3	0.71673	RLM1_PWM	1	6	0.038174	0.5252	4.5898	2.3736	4.5898	4.5898	4.5898		0
6	229335	RSC8	162	YFR038W	31	M	A	C	NC					1	1	0.368681	1.87105	3	0	0	0	T	T	A									0.0095		0													0
6	229336	RSC8	163	YFR038W	30	M	G	A	NC					1		0.0244715	4.09736	3	0	0	1	G	G	A									0.0122		0													0
6	231014	YFR038W	0			Y	G	A	NSN	1	1					5.77e-06	0.0543315	9	5	1	0	G	G	G	G	G	G	G	G	G		0.03
6	233614	YFR039C	83	SAP155	614	Y	C	A	NC					1		0.325974	2.15763	2	0	0	0	G	A										0.0002		0													0
6	233630	YFR039C	99	SAP155	598	Y	C	T	NC					1	1	0.472592	1.83317	1	0	1	0	C											0.0001		0													0
6	233685	YFR039C	154	SAP155	543	M	A	G	NC			1	1	1		0.0251901	0	2	0	1	0	A	A										0.6625	1	9	0.804308	CIN5_PWM	1	6	0.048154	0.840569	5.7745	8.2288	8.2288	8.2288	8.2288		3	0.804911
6	233777	YFR039C	246	SAP155	451	M	C	G	NC					1	1	0.313644	0.395196	2	0	0	0	C	T										0.0192		0													0
6	233813	YFR039C	282	SAP155	415	Y	G	A	NC			1				0.830405	1.1692	3	0	0	1	G	A		C								0.01		1	0.645103	SWI5_PWM	0	5	0.183067	0.618631	4.6269	6.2501	6.2501	3.7796	4.631		0
6	233996	YFR039C	465	SAP155	232	Y	A	C	NC			1	1			0.15045	0.392658	4	0	1	0	A	A	A	A								0.9863	1	1	0.73289	STB2_PWM	0	6	0.059191	0.852398	3.967	6.2288	6.2278	-2.472	6.2278		0
6	234072	YFR039C	541	SAP155	156	S	C	G	NC			1	1			0.132223	0	1	0	1	0	C											0.968		6	0.789576	YNL078W-10_PWM	0	3	0.024194	0.938172	6.2078	2.55	6.2078	3.8028	6.2078		3	0.792471
6	234147	YFR039C	616	SAP155	81	S	A	G	NC			1				0.219016	0	1	0	1	0	A											0.7969		2	0.638761	YDL206W-1_PWM	1	5	0.050525	0.819554	7.4332	5.0524	8.4057	8.398	7.4332		0
6	236216	SAP155	0			S	A	C	NSN	1	1					3.99e-07	0	7	4	1	0	A	A		A	A	A	A		A		0
6	238694	YFR042W	0			S	G	A	NSN	1	1					1.33e-06	0.0451833	9	5	0	1	G	A	A	A	A	A	A	A	A		0
6	240410	YFR044C	0			M	G	T	NSN	1						0.000108133	0.0936964	10	6	0	7	G	G	G	G	G	G	T	T	G	G	0.39
6	241971	YFR044C	547	YFR045W	157	M	G	C	NC			1	1			0.11442	0.263468	3	0	1	0	G	G	G									0.015		1	0.89202	YGR120C-3_PWM	0	6	0.00969	0.885659	-2.2314	2.2838	10.9969	5.3369	6.5201		0
6	245383	BNA6	230	RMD8	749	Y	T	C	NC					1		0.132223	0	1	0	1	0	T											0.0044		0													0
6	245406	BNA6	253	RMD8	726	Y	T	C	NC					1	1	0.132223	0	1	0	1	0	T											0.0012		0													0
6	245425	BNA6	272	RMD8	707	Y	C	T	NC			1	1			0.132223	0	1	0	1	0	C											0.0098		3	0.671959	YHR185C-9_PWM	1	7	0.891379	0.098276	4.0579	1.4475	2.889	6.8681	4.3293	4.5782	0
6	245492	BNA6	339	RMD8	640	Y	T	C	NC			1	1			0.36226	2.34592	1	0	0	1	T											0.003		2	0.746139	STE12_PWM	1	3	0.928322	0.036214	3.3166	0.4781	6.297	3.2127	8.1516	3.34	0
6	245623	BNA6	470	RMD8	509	S	A	G	NC			1	1			0.132223	0	1	0	1	0	A											0.0147		1	0.691674	YDR322W-7_PWM	0	5	0.07906	0.805556	7.9725	10.6993	7.9725	5.1637	5.7134	9.3252	0
6	246021	BNA6	868	RMD8	111	Y	T	A	NC			1		1		0.0251901	0	2	0	1	0	T	T										0.9789	1	14	0.631775	DIG1_PWM	0	9	0.65525	0.14725	7.0565	5.5637	7.0565	7.0565	5.5637	6.0417	2	0.632654
6	248352	RMD8	231	YMR31	157	S	G	A	NC					1		0.0240609	0.177055	4	0	0	4	G	G	G	A								0.3363		0													0
6	249553	PRE4	0			Y	G	A	NSN	1						0.000379113	0.176922	10	6	0	0	G	G	G	G	G	G	G	G	C	G	0.08
6	249876	PRE4	23	RET2	273	Y	G	T	NC					1		0.126298	0.372098	4	0	0	0	G	A	G	G								0.0034		0													0
6	249908	PRE4	55	RET2	241	Y	T	C	NC					1		0.428438	0.570214	3	0	0	3	T	T	C									0.0157		0													0
6	254388	HXK1	0			S	G	A	NSN	1	1					1.92e-08	0	10	6	1	0	G	G	G	G	G	G	G	G	G	G	0
6	255005	HXK1	0			M	C	G	NSN	1						0.000681136	0.0741108	7	3	1	0	C	C	C	C	C	C		C			0.08
6	261350	YFR054C	1930	YFR056C	2593	Y	G	A	NC	1						0.000113458	0.0509158	5	2	1	0	G	G		G		G	G					0.9913
6	261421	YFR054C	2001	YFR056C	2522	Y	A	G	NC	1						1.25e-06	0	5	2	1	0	A	A		A		A	A					1
7	15337	ADH4	0			S	G	A	NSN	1	1					0.000166561	0	6	2	1	0	G	G	G	G			G	G			0
7	16087	ADH4	0			M	T	G	NSN		1					0.18273	0.362381	6	2	1	0	T	T	T	T			T	T			0.04
7	21710	ZRT1	0			S	G	A	NSN	1	1					3.57e-05	0.116625	10	6	1	0	G	G	G	G	G	G	G	G	G	G	0.03
7	21712	ZRT1	0			S	A	T	NSN	1						3.57e-05	0.116625	10	6	0	1	A	A	A	A	T	A	T	T	T	C	0.47
7	21722	ZRT1	0			S	A	T	NSN	1						2.06e-06	0.0443744	10	6	1	0	A	A	A	A	A	A	A	A	A	A	0.21
7	22192	ZRT1	84	FZF1	111	S	A	G	NC			1	1			0.0174807	0	2	0	1	0	A		A									0.5961		3	0.823312	YGL007W-2_PWM	0	10	0.914234	0.023723	4.1101	0.8639	3.3372	2.1672	2.5311	4.6077	0
7	22195	ZRT1	87	FZF1	108	S	T	A	NC					1		0.29512	0.372105	2	0	0	0	G		G									0.474		0													0
7	23473	FZF1	270	HXK2	461	M	A	C	NC					1	1	0.426278	1.71367	2	0	0	4		T		A								0.1071		0													0
7	23602	FZF1	399	HXK2	332	S	G	A	NC			1		1		0.00178848	0	4	0	1	0	G	G	G	G								0.3594		5	0.621026	MCM1_PWM	0	3	0.013237	0.064186	3.6198	4.7931	3.7545	3.6198	4.4653	5.1445	0
7	32898	YGL250W	263	ZIP2	199	Y	T	C	NC					1		1	1.82789	0	0	1	0												0.0027		0													0
7	35451	ZIP2	239	PDE1	201	Y	G	C	NC			1	1	1		0.0304906	0.183972	4	0	0	0	G	G	T	G								0.989	1	3	0.703734	DAL82_PWM	0	6	0.761727	0.068114	6.6563	4.2419	6.6563	5.3441	3.1469	6.6563	1	0.705481
7	35543	ZIP2	331	PDE1	109	S	T	C	NC			1	1	1	1	0.132223	0	1	0	1	0	T											0.0164		1	0.686256	YBL055C-1_PWM	1	3	0.10567	0.82732	7.9135	5.4502	1.7475	1.8525	2.2248	6.861	0
7	38848	RAI1	68	GUS1	174	Y	A	T	NC			1	1			0.188992	0.417507	4	0	0	4	A	A	A	T								0.0513		2	0.723317	YOR377W-2_PWM	0	5	0.823248	0.071656	4.8145	2.3731	5.6747	5.7212	5.7212	7.1717	1	0.722413
7	39953	GUS1	0			Y	A	G	NSN	1						5.71e-05	0.129127	10	6	0	10	A	A	T	A	A	A	A	A	A	G	0.57
7	43204	RTF1	30	TAD1	102	S	T	A	NC			1				0.175475	4.78804	2	0	0	3	G		T									0.8769		7	0.562065	RLM1_PWM	1	2	0.10725	0.89225	4.9291	7.0477	2.7129	4.9291	4.9291	4.9291	1	0.545616
7	44308	TAD1	0			M	A	C	NSN	1	1					7.47e-06	0	7	3	0	0	A	A	A	A	G	A	G				0
7	45002	YGL242C	0			M	C	T	NSN	1	1					3.3e-05	0.053759	10	6	0	5	C	C	C	C	T	C	C	C	C	A	0.04
7	45353	YGL242C	156	KAP114	91	Y	G	A	NC			1				0.36226	2.34592	1	0	0	1	A											0.3173		4	0.61954	YAL040C-4_PWM	0	2	0.110941	0.824642	9.1886	7.5881	3.9706	5.962	4.676	4.676	0
7	45371	YGL242C	174	KAP114	73	S	T	C	NC			1	1			0.132223	0	1	0	1	0	T											0.0041		2	0.697539	YAP6_PWM	0	3	0.046204	0.944306	2.1624	5.5852	1.2443	5.8313	3.9105	5.5852	0
7	47565	KAP114	0			M	G	C	NSN	1						0.000319737	0.120649	7	3	0	0	G	G	G	G	T	G	T				1
7	47998	KAP114	0			S	G	A	NSN	1	1					8.37e-07	0.0406555	9	5	1	0	G	G	G	G	G	G	G		G	G	0.03
7	55455	.|MTO1	0			M	T	G	NSN	1						7.08e-07	0	10	6	0	5	T	C	C	C	G	G	G	A	G	A
7	55945	YGL235W	130	ADE5%2C7	536	Y	A	C	NC					1	1	0.199627	4.20486	1	0	0	1	A											0.0003		0													0
7	60719	SEC15	0			Y	A	G	NSN	1						2.12e-05	0.0934339	9	5	1	0	A	A	A	A	A	A	A	A	A		0.06
7	61349	SEC15	0			S	A	G	NSN	1	1					3.53e-06	0.0474063	9	5	1	0	A	A	A	A	A	A	A	A	A		0.03
7	65909	SAP4	0			M	T	G	NSN	1						9.47e-05	0.0685142	10	6	0	0	T	T	T	T	C	T	T	C	T	A	0.06
7	66126	SAP4	0			S	C	A	NSN	1	1					3.28e-05	0	6	2	0	0	C	C	C	C		T			C		0
7	67009	SAP4	50	SHE10	588	S	A	G	NC					1		0.455064	1.76372	2	0	0	1	A		G									0.0004		0													0
7	67464	SAP4	505	SHE10	133	Y	T	A	NC					1	1	0.13904	153.816	2	0	0	2	G	A										0.0188		0													0
7	78964	SDT1	108	COG1	146	M	T	C	NC			1				1	1.82789	0	0	1	0														1	0.545832	MET31_PWM	1	6	0.595654	0.021229	1.4344	5.1742	7.2931	6.4976	3.1971	4.3268	0
7	78969	SDT1	113	COG1	141	S	C	T	NC			1				1	1.82789	0	0	1	0														1	0.511732	MET31_PWM	1	1	0.616633	0.191059	6.7513	5.1742	7.2931	6.4976	3.1971	4.3268	1	0.511732
7	79019	SDT1	163	COG1	91	M	A	G	NC			1	1			1	1.82789	0	0	1	0														3	0.781194	YDR476C-1_PWM	1	4	0.948541	0.021475	2.8696	6.2522	4.5384	3.0619	6.2522	4.5384	1	0.795176
7	79030	SDT1	174	COG1	80	S	C	T	NC			1	1			1	1.82789	0	0	1	0														3	0.746003	YDR476C-1_PWM	0	6	0.050648	0.01175	5.1967	6.2522	5.9659	6.2522	6.2522	9.1563	1	0.746208
7	80642	COG1	278	EDC1	15	S	T	C	NC					1		0.00156344	0	4	0	1	0	T	T	T	T								0.6048		0													0
7	81305	EDC1	120	NIF3	119	S	A	T	NC					1	1	0.132223	0	1	0	1	0	A													0													0
7	82158	NIF3	0			Y	C	T	NSN		1					0.0349674	0.236961	7	4	0	0	C	C		C			C	A	C	C	0.04
7	84307	YGL218W	8	YGL217C	530	M	T	C	NC					1	1	0.45532	1.72993	2	0	0	1	T	A										0.0011		0													0
7	84784	YGL218W	485	YGL217C	53	S	G	A	NC			1				0.132223	0	1	0	1	0	G											0.2336		2	0.579541	YER153C-2_PWM	0	3	0.00739	0.157238	7.1485	9.8006	7.1485	6.0718	2.0336		0
7	90091	.|SKI8	0			Y	T	C	NSN	1						2.12e-07	0	8	4	0	3	T	T	C	C	T	T	C		T
7	97840	SIP2	0			M	G	A	NSN	1						3.2e-06	0.0791681	10	6	1	0	G	G	G	G	G	G	G	G	G	G	0.05
7	98333	SIP2	0			M	G	A	NSN	1						0.000138625	0.163605	10	6	0	1	G	A	A	A	A	A	A	A	A	G	0.2
7	98760	SIP2	171	SPT16	212	M	A	C	NC			1		1		0.325974	2.15763	2	0	0	1	A	G										0.2886		2	0.563049	YMR104C-1_PWM	0	1	0.701429	0.05	7.4973	4.4508	5.2327	4.3131	5.2327		0
7	98883	SIP2	294	SPT16	89	M	G	A	NC					1		0.11138	62.9064	2	0	0	0	C		G									0.1443		0													0
7	98922	SIP2	333	SPT16	50	M	C	T	NC					1		0.17822	3.15733	3	0	0	0	C	G	C									0.0556		0													0
7	99307	SPT16	0			S	A	T	NSN	1	1					2.46e-08	0	9	5	1	0	A	A	A	A	A	A	A	A	A		0
7	102959	CHC1	0			S	C	G	NSN	1	1					1.95e-08	0	10	6	1	0	C	C	C	C	C	C	C	C	C	C	0
7	103862	CHC1	0			M	A	G	NSN	1						3.92e-05	0.117333	10	6	1	0	A	A	A	A	A	A	A	A	A	A	0.18
7	106442	CHC1	0			S	C	T	NSN	1	1					8.26e-07	0.0417407	10	6	1	0	C	C	C	C	C	C	C	C	C	C	0.02
7	106755	CHC1	0			S	A	G	NSN	1	1					5.12e-09	0	9	6	1	0	A	A		A	A	A	A	A	A	A	0
7	107465	CHC1	0			S	C	T	NSN	1	1					2.38e-07	0	9	5	1	0	C	C	C	C	C	C	C	C	C		0
7	107661	CHC1	153	POX1	500	S	G	A	NC			1				0.211651	0.428536	4	0	1	0	G	G	G	G								0.7837		5	0.663479	YNL080C-1_PWM	0	5	0.062081	0.807047	5.3318	2.3614	5.3318	5.5346	4.3364		0
7	107761	CHC1	253	POX1	400	S	T	G	NC					1	1	0.0217196	156.106	4	0	0	1	T	T	G	A								0.0002		0													0
7	107775	CHC1	267	POX1	386	Y	A	G	NC					1		0.0421495	11.5747	3	0	0	1	A	T	T									0.0009		0													0
7	107779	CHC1	271	POX1	382	Y	T	C	NC					1		0.578045	0.706914	4	0	0	4	T	T	T	C								0.0005		0													0
7	108373	POX1	0			S	C	A	NSN	1						0.000824986	0.119578	9	5	0	7	C	C	C	C	C	C	A	C	C		0.1
7	109428	POX1	0			S	G	T	NSN	1	1					1.56e-06	0.0453041	9	5	0	0	G	G	G	A	G	G	G	G	G		0.01
7	109780	POX1	0			S	C	T	NSN		1					0.182743	0.341744	6	2	0	0	C	C	C	C	C	G					0.03
7	111556	RR	0			Y	A	G	NC	1						0.00078176	0.0549441	4	2	0	0	G	T				G	G					0.0002
7	111586	RR	0			M	G	T	NC	1						0.000623105	0.101001	6	2	1	0	G	G	G	G		G	G					0.0005
7	111607	RR	0			M	T	A	NC	1						0.000462425	0.105172	6	2	0	0	T	T	T	T		T	C					0.0089
7	111613	RR	0			M	G	A	NC	1						7.95e-05	0.0552116	5	2	1	0	G	G		G		G	G					0.0038
7	111622	RR	0			M	G	T	NC	1						0.000349143	0.105031	6	2	1	0	G	G	G	G		G	G					0.0129
7	111636	RR	0			M	A	G	NC	1						1.25e-06	0	5	2	1	0	A	A		A		A	A					0.6218
7	116082	ARO8	0			M	A	G	NSN	1	1					7.39e-06	0	7	3	1	0	A	A	A	A	A	A	A				0
7	123335	EMP24	25	YGL199C	241	S	C	G	NC			1	1	1		0.22341	0.438021	4	0	0	4	C	C	C	G								0.521		1	0.94684	NDT80_PWM	1	1	0.976695	0.002119	10.9134	4.78	10.9134	-1.7597	4.7964	-1.337	0
7	124676	YIP4	373	MDS3	26	M	A	G	NC			1	1	1	1	0.0245306	0.175385	4	0	1	0	A	A	A	A								0.7708		3	0.677876	YAL040C-4_PWM	0	9	0.900307	0.065951	2.1306	4.339	3.5413	8.5174	8.6754	4.8609	0
7	126471	MDS3	0			S	G	A	NSN	1	1					0.0002271	0	6	2	1	0	G	G	G	G	G	G					0
7	129507	MDS3	341	YGL196W	380	M	T	G	NC			1	1			0.132223	0	1	0	1	0	T											0.0014		2	0.846855	GLN3_PWM	1	2	0.017233	0.825425	1.299	4.7626	5.0263	2.7987	5.4446		0
7	130378	YGL196W	0			Y	A	T	NSN	1	1					0.000407651	0.0743947	7	3	1	0	A	A	A	A	A	A	A				0
7	130704	YGL196W	0			M	A	G	NSN	1						0.000430218	0.0691334	7	3	0	7	A	A	A	A	A	A	G				0.45
7	131408	YGL196W	234	GCN1	122	M	A	C	NC			1		1		0.0326916	156.158	2	0	0	1	A	C												4	0.598011	ABF1_PWM	0	7	0.191059	0.156094	9.2216	9.8292	9.121	9.8773	9.9298		3	0.594943
7	131415	YGL196W	241	GCN1	115	M	A	C	NC			1	1			0.0251901	0	2	0	1	0	A	A										0.7651	1	8	0.785259	YMR134W-3_PWM	0	12	0.036325	0.762821	1.2878	3.9268	3.6567	6.5118	13.5454		3	0.869599
7	131431	YGL196W	257	GCN1	99	M	G	A	NC			1	1			0.518575	0.615989	3	0	0	0	G	G	C									0.1188		1	0.695357	YEL029C-3_PWM	1	1	0.816038	0.042453	2.9042	5.4549	0.0796	2.9042	5.4549		0
7	131491	YGL196W	317	GCN1	39	S	G	A	NC			1				0.0915378	2.48981	4	0	0	1	G	G	A	C								0.0184		2	0.666274	YOR377W-2_PWM	0	3	0.078025	0.122611	4.3984	4.4449	2.5337	2.443	5.4798		0
7	131495	YGL196W	321	GCN1	35	S	A	G	NC			1		1		0.0245306	0.175385	4	0	0	2	A	G	A	A								0.1154		1	0.657459	YAP5_PWM	0	2	0.454795	0.542707	4.5957	4.3669	4.5957	4.5957	4.3669		0
7	132774	GCN1	0			M	T	C	NSN	1	1					7.11e-07	0	8	4	1	0	T	T	T	T	T	T	T	T			0
7	138161	GCN1	0			M	G	A	NSN	1						0.000159352	0.13528	10	6	0	4	G	G	G	A	G	G	G	G	A	A	0.75
7	144129	IME4	75	COX13	684	M	A	G	NC					1		0.12165	2.85914	3	0	0	1	A	G	G									0.0004		0													0
7	144130	IME4	76	COX13	683	Y	T	G	NC					1		0.492029	0.58986	3	0	0	1	T	G	G									0.0001		0													0
7	144166	IME4	112	COX13	647	Y	A	G	NC					1		0.313644	0.395196	2	0	1	0	A	A										0.0111		0													0
7	144568	IME4	514	COX13	245	M	A	G	NC					1		0.132223	0	1	0	1	0	A											0.0346		0													0
7	144725	IME4	671	COX13	88	Y	G	A	NC					1		0.909705	0.927461	3	0	0	1	G	A	A									0.0356		0													0
7	144771	IME4	717	COX13	42	M	A	T	NC					1		0.16459	0.397651	4	0	0	0	A	A	G	A								0.0001		0													0
7	144774	IME4	720	COX13	39	M	T	C	NC					1	1	0.00197098	0	2	0	1	0		T		T								0.0003		0													0
7	147433	CDC55	38	RPS26A	801	M	T	C	NC					1		0.315082	0.507537	4	0	0	0	T	A	T	T								0.6099		0													0
7	147480	CDC55	85	RPS26A	754	M	C	T	NC					1		0.142577	0.270226	2	0	0	0		T		G								0.0084		0													0
7	147553	CDC55	158	RPS26A	681	M	A	G	NC			1	1	1		0.0718318	0.224648	3	0	1	0	A		A	A								0.9752	1	14	0.772234	REB1_PWM	0	2	0.963323	0.01522	1.2601	5.0024	7.6989	7.6989	7.6989	7.6989	2	0.772193
7	147922	CDC55	527	RPS26A	312	Y	A	G	NC			1		1	1	0.381853	0.538163	3	0	0	3	A		G	G								0.1474		1	0.592208	DIG1_PWM	1	2	0.204046	0.129121	4.4185	4.4706	0.6209	3.0236	3.4222	3.4222	0
7	148098	CDC55	703	RPS26A	136	Y	G	A	NC			1		1		0.132223	0	1	0	1	0	G											0.0002		2	0.616424	YLR396C-1_PWM	1	7	0.242101	0.559637	9.6996	10.1321	12.0645	8.1607	11.1296	10.6972	2	0.616424
7	150472	COX4	295	TPN1	570	Y	T	C	NC					1		0.132223	0	1	0	1	0	T											0.0044	1	0													0
7	150483	COX4	306	TPN1	559	Y	T	C	NC					1		0.199627	4.20486	1	0	0	1	T											0.0033		0													0
7	150493	COX4	316	TPN1	549	Y	G	A	NC					1	1	0.238394	3.40468	2	0	0	1	G	C										0.0045	1	0													0
7	150812	COX4	635	TPN1	230	Y	T	C	NC					1		0.431615	1.6187	4	0	0	1	T	C	T	T								0.3367		0													0
7	150838	COX4	661	TPN1	204	Y	T	A	NC			1	1			0.446425	1.54798	4	0	0	1	T	G	T	C								0.0102		1	0.69969	HAP4_PWM	0	14	0.199051	0.455794	4.5122	3.6837	0.3533	2.016	1.5551	2.8018	0
7	152954	TPN1	172	YGL185C	218	Y	A	G	NC					1		0.00506965	0	3	0	1	0	A	A	A									0.998		0													0
7	153608	YGL185C	0			Y	G	A	NSN		1					0.167348	0.376639	7	3	0	1	G	T	A	C	T	T	T				0.02
7	156054	STR3	36	MND1	494	M	A	T	NC			1		1	1	0.132223	0	1	0	1	0	T											0.0005		1	0.618549	DIG1_PWM	1	2	0.505744	0.204046	3.8739	4.7816	5.4931	1.6841	0.3707	5.3267	0
7	156063	STR3	45	MND1	485	S	C	T	NC					1	1	0.132223	0	1	0	1	0	C											0.0026		0													0
7	156121	STR3	103	MND1	427	Y	G	A	NC			1	1			1	1.82789	0	0	1	0														4	0.694311	YDR476C-1_PWM	0	7	0.839951	0.100891	6.2522	4.5384	2.5843	6.2522	6.2522	6.2522	1	0.669245
7	157741	YGL182C	139	GTS1	170	Y	C	A	NC			1	1	1	1	0.229824	153.816	2	0	0	1	C	C										0.2839		2	0.67173	YMR020W-1_PWM	0	8	0.104867	0.64292	4.6435	6.8623	7.9998	5.6175	5.781	7.8921	0
7	157968	GTS1	0			S	C	G	NSN	1						0.000996242	0.16618	9	5	0	0	C	C	C	T	T	T	C	T	T		1
7	159252	GTS1	150	ATG1	818	S	C	G	NC			1	1	1		0.0263574	0.179574	4	0	0	0	C	C	T	C								0.0773	1	7	0.670068	YPL226W-9_PWM	1	1	0.002688	0.013441	6.1288	4.5194	6.1288	6.1288	6.1288		1	0.659631
7	159592	GTS1	490	ATG1	478	Y	T	C	NC			1		1		0.0304906	0.183972	4	0	1	0	T	T	T	T								0.7361	1	2	0.61645	YIR015W-10_PWM	0	14	0.190874	0.635604	6.2126	5.4151	6.6001	6.9449	8.9298		0
7	159623	GTS1	521	ATG1	447	Y	T	C	NC			1				0.0410203	0.198199	4	0	1	0	T	T	T	T								0.5905	1	4	0.609936	YJL180C-3_PWM	1	1	0.533019	0.374528	4.9182	5.6765	7.2236	8.7249	9.7501		0
7	159650	GTS1	548	ATG1	420	Y	C	G	NC			1	1			0.35613	0.516073	3	0	0	4	C	C		G								0.9259		1	0.753666	YKL071W-1_PWM	0	10	0.02551	0.086735	5.8996	7.1233	7.1233	7.1233	5.0878		0
7	159741	GTS1	639	ATG1	329	M	A	G	NC			1				0.0889221	0.244521	3	0	1	0	A	A	A									0.4761		1	0.661065	PHO2_PWM	1	1	0.21325	0.77225	2.8457	3.7271	3.7271	3.9701	2.8457		0
7	159843	GTS1	741	ATG1	227	Y	C	T	NC					1		0.152731	0.393462	4	0	0	4	C	C	C	T								0.9253		0													0
7	174330	SAE2	2	BUD13	220	S	C	T	NC			1	1			0.0240609	0.177055	4	0	0	4	C	C	C	T								0.1176		1	0.681971	YCR024C-1_PWM	1	7	0.099412	0.028824	6.862	5.2184	7.0543	7.0543	1.7711	4.5309	0
7	177530	KEM1	0			S	G	A	NSN	1	1					0.000780041	0.0732361	7	3	0	5	G	G	G	G	A	G			G		0.02
7	177638	KEM1	0			S	A	G	NSN	1	1					0.00065509	0.0772519	7	3	1	0	A	A	A	A	A	A	A				0.03
7	178058	KEM1	0			S	A	C	NSN	1						0.00013334	0.109192	9	5	0	0	A	A	A	A	G	A	G	G	G		0.1
7	180316	KEM1	197	NUP49	389	M	A	G	NC			1	1	1		0.144394	0.386335	4	0	0	0	A	C	A	A								0.9431		5	0.750502	YGL007W-2_PWM	0	10	0.914234	0.023723	1.4628	4.709	4.709	2.1167	4.709	6.8828	1	0.760703
7	180325	KEM1	206	NUP49	380	Y	C	T	NC			1	1			0.0310358	0.186218	4	0	1	0	C	C	C	C								0.3032		3	0.703605	YPL149W-2_PWM	1	1	0.887427	0.043651	0.2288	3.6464	3.6464	3.6464	2.8391	7.7704	0
7	182248	NUP49	124	ROK1	147	S	G	T	NC			1	1	1		0.00156344	0	4	0	1	0	G	G	G	G								0.4916		5	0.732859	YAL026C-1_PWM	1	3	0.613184	0.050995	7.7883	4.8959	5.3083	5.8378	4.5888	5.4531	0
7	182787	ROK1	0			S	G	A	NSN	1						5.64e-06	0.0797383	10	6	0	1	G	A	A	A	A	G	A	A	A	A	0.2
7	185988	tRNA	196	SUA5	76	S	T	C	NC					1		0.374567	62.9064	0	0	1	0												0.0017		0													0
7	186336	SUA5	0			S	A	G	NSN	1	1					2.87e-09	0	10	6	1	0	A	A	A	A	A	A	A	A	A	A	0
7	186714	SUA5	0			Y	A	G	NSN	1						7.81e-05	0.0938093	10	6	0	4	A	A	A	G	G	G	G	G	G	G	1
7	186798	SUA5	0			S	T	C	NSN	1	1					1.78e-06	0.0931007	10	6	0	5	T	T	T	T	C	T	T	T	T	T	0.04
7	186832	SUA5	0			M	A	C	NSN	1						0.000429182	0.167217	10	6	0	7	A	A	A	G	T	T	C	T	A	C	1
7	188833	PMR1	0			S	C	T	NSN	1	1					1.89e-05	0	8	4	0	5	C	C	C	C	T	C	C		C		0
7	190339	PMR1	0			S	A	G	NSN	1	1					0.000192877	0	6	2	1	0	A	A	A	A	A	A					0
7	190511	PMR1	37	CUP2	623	S	T	C	NC					1		0.00106841	0	4	0	1	0	T	T	T	T								0.0082		0													0
7	191108	PMR1	634	CUP2	26	S	G	A	NC					1		0.00193395	0	3	0	1	0		A	A	A								0.1362		0													0
7	193579	YRB30	273	RAD54	133	Y	A	G	NC					1		0.726384	1.37354	2	0	0	1	A	G										0.0022		0													0
7	193858	RAD54	0			Y	A	G	NSN		1					0.00999766	0.241453	10	6	0	2	A	G	A	A	T	T	T	T	T	T	0.04
7	195698	RAD54	0			S	T	C	NSN		1					0.0497657	0.24833	8	4	0	0	A	T	T	T	A	T		A	A		0.04
7	196474	RAD54	65	SUT1	1669	M	A	G	NC					1		0.0251901	0	2	0	1	0	A	A										0.1023	1	0													0
7	196620	RAD54	211	SUT1	1523	S	C	T	NC			1		1		0.0251901	0	2	0	1	0	C	C										0.9943	1	8	0.622749	AZF1_PWM	0	5	0.222028	0.548701	7.3317	6.0215	7.3317	7.3317	10.2035		2	0.622574
7	197225	RAD54	816	SUT1	918	M	C	T	NC			1		1		0.132223	0	1	0	1	0	C											0.0027		1	0.664528	SOK2_PWM	0	1	0.284965	0.59965	4.2873	5.4368	5.4368	5.4368	1.7752		0
7	198009	RAD54	1600	SUT1	134	S	A	T	NC			1		1	1	0.0228809	0	2	0	1	0	A		A									0.9396		5	0.569835	YAL040C-4_PWM	0	10	0.051636	0.838957	9.1886	6.4007	1.9538	6.3422	6.7905		0
7	205565	tRNA	1	tRNA	31	S	A	C	NC	1						1.07e-06	0.0822079	8	5	0	0		A	A	A	A	A	A	A	T			0.6369		0													0
7	206911	tRNA	1271	RCK1	126	Y	T	C	NC					1		0.36226	2.34592	1	0	0	1	T											0.0089		0													0
7	207786	RCK1	0			M	T	G	NSN	1	1					5.2e-07	0.0701144	10	6	1	0	T	T	T	T	T	T	T	T	T	T	0.01
7	208010	RCK1	0			S	C	T	NSN	1	1					2.58e-08	0	10	6	1	0	C	C	C	C	C	C	C	C	C	C	0
7	208639	RCK1	63	YGL157W	371	M	C	T	NC			1	1	1	1	0.132223	0	1	0	1	0	C											0.0045		2	0.672206	DIG1_PWM	1	10	0.862525	0.074102	4.2357	1.3758	4.8718	1.7311	5.5346	3.8749	0
7	209071	YGL157W	0			S	G	A	NSN	1	1					0.000192476	0	6	2	1	0	G	G	G	G		G	G				0
7	212684	AMS1	0			S	T	A	NSN	1	1					2.13e-07	0	8	4	1	0	T	T	T	T	T	T	T		T		0
7	213124	AMS1	0			M	A	G	NSN	1						0.000364818	0.164589	9	5	0	1	A	G	G	G	G	A	A		G	A	0.93
7	216272	LYS5	171	PEX14	5	S	C	T	NC					1		0.042647	0.207627	4	0	1	0	C	C	C	C								0.0004		0													0
7	217462	YGL152C	88	NUT1	66	M	A	G	NC					1		0.36226	2.34592	1	0	0	1	A											0.0002		0													0
7	217466	YGL152C	92	NUT1	62	S	A	G	NC					1		0.238394	3.40468	2	0	0	1	A	T										0.0005		0													0
7	218750	NUT1	0			S	A	G	NSN	1						0.000282264	0.105878	9	5	0	7	A	A	A	A	A	A	G	A	A		0.66
7	218966	NUT1	0			S	G	T	NSN		1					0.00545987	0.206552	8	4	0	0	G	G	A	G		A	A	G	A		0.02
7	228153	RPL9A	0			Y	A	G	NSN	1	1					7.62e-10	0	10	6	1	0	A	A	A	A	A	A	A	A	A	A	0
7	228355	RPL9A	21	YGL146C	400	Y	T	C	NC			1	1	1	1	0.499879	0.659696	4	0	1	0	T	T	T	T								0.3863		1	0.728784	FHL1_PWM	0	9	0.042166	0.851547	7.2244	4.6245	4.3062	4.3062	2.7756		0
7	228548	RPL9A	214	YGL146C	207	Y	T	C	NC					1		0.0889221	0.244521	3	0	0	3	T	T	C									0.9911		0													0
7	228651	RPL9A	317	YGL146C	104	Y	T	G	NC			1	1	1		1	1.82789	0	0	1	0												0.7982		1	0.73738	DIG1_PWM	0	11	0.072178	0.006244	6.342	4.2999	8.0841	3.9472	8.6936		0
7	231229	TIP20	0			Y	A	G	NSN	1						7.67e-05	0.10959	9	5	0	9	A	A	A	A	A	A	A	A	G		0.52
7	236535	GPI10	0			Y	T	G	NSN	1						0.000669009	0.11542	8	4	0	8	T	A	T	T	T	A		G	A		0.26
7	237119	GPI10	0			S	C	T	NSN		1					0.00745153	0.148484	9	5	0	5	C	C	C	A	T	C	T	G	C		0.04
7	237673	GPI10	0			Y	T	C	NSN		1					0.00741823	0.105881	6	2	0	1	T	C	C	C	C	C					0
7	250188	SEC27	0			S	A	C	NSN	1	1					4.33e-09	0	10	6	1	0	A	A	A	A	A	A	A	A	A	A	0
7	251620	SEC27	0			M	T	G	NSN		1					0.0165797	0.279596	9	5	0	0	T	T	T	T	T	T	C	T	T		0.03
7	254139	MRM2	275	RPL1B	506	Y	T	G	NC					1		1	1.82789	0	0	1	0												0.0103		0													0
7	254182	MRM2	318	RPL1B	463	S	G	A	NC					1	1	1	1.82789	0	0	1	0												0.0007		0													0
7	254278	MRM2	414	RPL1B	367	Y	C	A	NC					1	1	0.199627	4.20486	1	0	1	0	C											0.0006		0													0
7	254378	MRM2	514	RPL1B	267	Y	C	T	NC					1		1	1.82789	0	0	1	0												0.002		0													0
7	257083	PCL10	114	ITC1	628	S	T	A	NC					1	1	0.132223	0	1	0	1	0	T											0.0002		0													0
7	257336	PCL10	367	ITC1	375	Y	T	C	NC			1		1		0.763258	0.793411	3	0	1	0	T	T	T									0.5269		1	0.583396	DIG1_PWM	1	6	0.147103	0.288961	4.223	4.4927	7.4435	6.3093	4.1958		0
7	257339	PCL10	370	ITC1	372	M	G	A	NC			1				0.0304906	0.183972	4	0	1	0	G	G	G	G								0.8433	1	2	0.588076	DIG1_PWM	1	3	0.204046	0.480769	3.2302	4.4927	7.4435	6.3093	4.1958		0
7	257397	PCL10	428	ITC1	314	M	A	C	NC			1	1			1	1.82789	0	0	1	0												1	1	7	0.752928	AZF1_PWM	1	0	0.007243	0.762488	0.9065	5.1576	5.1576	5.1576	5.1576		0
7	262345	SNT2	0			Y	A	C	NSN	1	1					5.13e-06	0	6	3	1	0	A	A		A		A	A		A		0
7	263647	SNT2	0			Y	A	T	NSN	1	1					2e-07	0	8	4	1	0	A	A	A	A		A	A	A	A		0
7	263856	SNT2	0			Y	A	G	NSN	1						0.000229615	0.0702311	7	4	0	7	A	A		A		A	G	G	G		1
7	265441	SNT2	0			Y	A	G	NSN	1	1					6.37e-07	0	8	4	1	0	A	A	A	A		A	A	A	A		0
7	270694	SOH1	0			Y	G	A	NSN	1						1.86e-05	0.0531855	9	5	0	7	G	G	G	G	G	G	A	G	G		0.29
7	272150	SCS3	5	MET13	375	Y	A	G	NC			1				0.00106841	0	4	0	1	0	A	A	A	A								0.8568	1	1	0.59535	SWI4_PWM	0	3	0.039172	0.016218	4.3708	3.8944	4.3708	4.3708	3.8789	3.4254	0
7	277152	MON1	432	RPS2	470	Y	T	C	NC			1		1		0.199627	4.20486	1	0	0	1	T											0.0007		1	0.665069	YOR341W-1_PWM	1	14	0.783333	0.078571	2.1135	4.0076	2.7908	5.5278	8.7288	6.1179	0
7	279143	NAB2	0			Y	C	A	NSN	1	1					0.000187227	0.166295	10	6	0	0	G	G	G	G	G	G	G	G	G	A	0.04
7	281308	GPG1	145	PRP43	331	Y	A	T	NC			1	1			0.0889221	0.244521	3	0	0	0	A	A	G									0.0112		1	0.832111	PHO2_PWM	1	1	0.77225	0.01425	-0.2655	3.7271	3.7271	3.7271	2.8457	1.0766	0
7	281521	GPG1	358	PRP43	118	Y	G	T	NC			1	1			0.79924	1.37223	1	0	1	0	T											0.0078		1	0.723676	YLR414C-6_PWM	1	5	0.080846	0.777363	-2.2581	0.4107	5.3503	3.6135	8.1724	10.1676	0
7	287346	ABC1	1393	tRNA	9	S	A	G	NC	1						0.000722586	0.162883	8	4	0	4	A	A	A	G	A	A		C	A
7	289526	YGL117W	211	CDC20	285	S	G	T	NC					1		0.249291	1.94808	4	0	0	3	C	T	G	C								0.3138		0													0
7	291995	CDC20	351	SNF4	40	S	A	G	NC			1	1	1		0.191385	0.430976	4	0	1	0	A	A	A	A								0.0072		1	0.727438	YBL055C-1_PWM	1	4	0.837629	0.043814	5.5336	2.9884	5.5336	5.5336	6.3453	2.1751	0
7	293308	SNF4	304	YGL114W	154	Y	A	G	NC					1		0.401683	0.552211	3	0	1	0	A	A	A									0.0016		0													0
7	295615	YGL114W	0			Y	C	T	NSN	1						1.9e-05	0	7	3	1	0	C	C	C	C		C	C	C
7	295714	YGL114W	74	SLD3	220	Y	A	G	NC			1	1			0.132223	0	1	0	1	0	A											0.0339		1	0.667818	YLR373C-10_PWM	1	6	0.791485	0.097162	1.6031	3.2952	3.2952	4.9898	2.7023	3.5961	0
7	297105	SLD3	0			Y	G	T	NSN		1					0.00172404	0.0872346	7	3	0	0	G	G	G	G	G	G	C				0.03
7	299667	TAF6	0			M	A	G	NSN	1	1					5.24e-07	0.0409164	10	6	1	0	A	A	A	A	A	A	A	A	A	A	0.02
7	299948	TAF6	217	NSA1	32	S	A	T	NC			1		1		0.00869969	156.106	4	0	0	1	A	A	G	T								0.0008		5	0.635972	YOR377W-2_PWM	0	3	0.122611	0.078025	2.5706	2.1186	1.5989	-0.5451	4.3149	3.9095	0
7	303500	CUE3	86	YGL109W	15	Y	C	T	NC			1	1			0.132223	0	1	0	1	0	C											0.0369		2	0.739534	YER153C-2_PWM	0	2	0.042049	0.00739	1.9949	3.3281	1.9949	3.645	8.0777		0
7	311798	RPL28|.	0			S	A	T	NSN	1						2.5e-07	0	9	5	0	1	A	A	A	A	A	A	A	A	G
7	312113	YGL102C	177	YGL101W	82	Y	A	T	NC			1	1			0.0952794	0.245747	3	0	1	0	A	A	A									0.2446		1	0.733997	HSF1_PWM	0	3	0.842408	0.063187	2.5901	-0.0001	2.3952	2.3952	1.7812	1.7812	0
7	312969	YGL101W	126	SEH1	267	S	T	C	NC					1		0.132223	0	1	0	1	0	T											0.4732		0													0
7	313144	YGL101W	301	SEH1	92	Y	T	G	NC					1		0.403963	0.449146	2	0	1	0	T	T										0.0121		0													0
7	314619	SEH1	333	LSG1	14	Y	G	A	NC					1	1	0.054709	0.210489	2	0	1	0	G		G									0.0005		0													0
7	319182	RR	0			Y	G	C	NC	1						7.62e-05	0.0516055	6	2	0	0	G	G	G	G		T	T							0													0
7	319250	RR	0			Y	T	C	NC	1						0.000102408	0.0507097	5	2	1	0	T	T		T		T	T					0.2412		0													0
7	319261	RR	0			Y	A	G	NC	1						6.89e-06	0	4	2	1	0	G	G				G	G					0.476		0													0
7	319293	RR	0			Y	C	T	NC	1						6.89e-06	0	4	2	1	0	T	T				T	T					0.2419		0													0
7	321975	SRM1	0			M	T	A	NSN	1	1					4.36e-05	0.0579769	10	6	0	0	T	T	T	T	T	T	T	T	T	C	0.03
7	323076	SRM1	0			Y	C	T	NSN		1					0.00172082	0.159143	10	6	1	0	C	C	C	C	C	C	C	C	C	C	0.01
7	323298	SRM1	65	TOS8	2035	S	G	A	NC			1	1			0.132223	0	1	0	1	0	G											0.9529	1	3	0.72441	STE12_PWM	0	1	0.058192	0.907343	5.0673	1.9151	5.0673	5.0673	5.0673		0
7	323498	SRM1	265	TOS8	1835	Y	G	C	NC			1	1			0.132223	0	1	0	1	0	G											0.165		1	0.683317	SPT2_PWM	1	0	0.002243	0.020189	1.8183	4.0155	1.8183	4.0155	6.492		0
7	323508	SRM1	275	TOS8	1825	Y	G	A	NC					1		0.0993641	3.80381	1	0	0	1	G											0.5669		0													0
7	323597	SRM1	364	TOS8	1736	Y	G	A	NC					1		0.132223	0	1	0	1	0	A											0.0177		0													0
7	323603	SRM1	370	TOS8	1730	Y	T	C	NC					1		0.199627	4.20486	1	0	0	1	T											0.0005		0													0
7	323605	SRM1	372	TOS8	1728	Y	A	G	NC					1		0.132223	0	1	0	1	0	A											0.0043		0													0
7	323610	SRM1	377	TOS8	1723	Y	G	T	NC					1		0.132223	0	1	0	1	0	G											0.0131		0													0
7	323862	SRM1	629	TOS8	1471	Y	T	C	NC			1				0.132223	0	1	0	1	0	T											0.0287		1	0.632456	SPT2_PWM	1	4	0.187063	0.812438	2.5798	1.5167	2.5798	2.5798	6.2098		0
7	323886	SRM1	653	TOS8	1447	Y	C	G	NC			1	1	1	1	0.36322	0.424211	2	0	1	0	C	C										0.0022		1	0.993741	MET31_PWM	1	5	0.00025	0.999251	2.0281	-6.2662	7.345	5.7678	6.7513		0
7	323969	SRM1	736	TOS8	1364	Y	G	A	NC					1		0.132223	0	1	0	1	0	G											0.5855		0													0
7	323974	SRM1	741	TOS8	1359	Y	T	A	NC			1	1	1	1	0.132223	0	1	0	1	0	T											0.5518		5	0.799745	YKL071W-1_PWM	1	8	0.02551	0.923469	9.4434	5.8544	9.4434	6.6829	4.4761		3	0.798211
7	323976	SRM1	743	TOS8	1357	Y	C	G	NC			1				0.132223	0	1	0	1	0	C											0.52		3	0.632856	CAD1_PWM	0	5	0.078172	0.72952	3.8362	6.0696	8.8773	6.8147	4.6756		1	0.646609
7	324008	SRM1	775	TOS8	1325	Y	G	C	NC					1		0.132223	0	1	0	1	0	G											0.0245		0													0
7	324053	SRM1	820	TOS8	1280	Y	A	T	NC					1	1	0.132223	0	1	0	1	0	A											0.0005		0													0
7	324122	SRM1	889	TOS8	1211	Y	G	A	NC			1		1	1	0.0251901	0	2	0	1	0	G	G										0.0035	1	5	0.650368	FKH1_PWM	0	4	0.165085	0.768482	9.9588	8.0153	9.9588	8.6685	9.4797		2	0.650533
7	324164	SRM1	931	TOS8	1169	Y	C	G	NC					1		0.0429869	0	2	0	1	0	C	C										0.0376		0													0
7	324241	SRM1	1008	TOS8	1092	Y	T	C	NC					1		0.365596	0.395196	2	0	1	0	T		T									0.0064		0													0
7	324251	SRM1	1018	TOS8	1082	Y	C	T	NC					1		0.38149	1.78146	3	0	0	1	C		T	T								0.0002		0													0
7	324283	SRM1	1050	TOS8	1050	Y	T	C	NC					1	1	0.82018	1.20831	3	0	0	1	T		C	C								0.0098		0													0
7	324299	SRM1	1066	TOS8	1034	Y	A	T	NC			1		1		0.00336766	0	3	0	1	0	A		A	A								0.9901	1	2	0.548886	YMR134W-2_PWM	1	0	0.205414	0.033439	7.2903	5.475	5.475	5.475	5.475		1	0.539123
7	324446	SRM1	1213	TOS8	887	Y	T	C	NC			1	1			0.132223	0	1	0	1	0	T											0.0019		1	0.991262	CAD1_PWM	1	7	0.00025	0.939311	-5.478	2.349	2.349	7.0086	0.9164		0
7	324510	SRM1	1277	TOS8	823	S	T	C	NC					1		0.132223	0	1	0	1	0	T											0.0008		0													0
7	324550	SRM1	1317	TOS8	783	S	T	G	NC					1		1	1.82789	0	0	1	0												0.0047		0													0
7	324604	SRM1	1371	TOS8	729	S	T	G	NC			1	1	1	1	0.132223	0	1	0	1	0	T											0.043		2	0.860314	MSN2_PWM	1	1	0.013237	0.973277	3.4788	-0.4134	7.6477	7.6477	7.6551		0
7	324744	SRM1	1511	TOS8	589	Y	A	T	NC			1		1		0.0952794	0.245747	3	0	0	0	C	C	C									0.9617		1	0.527649	YGR276C-1_PWM	1	2	0.020803	0.044161	4.4078	3.6551	10.4783	10.4783	6.4256		0
7	324752	SRM1	1519	TOS8	581	Y	C	T	NC					1		0.112851	0.258915	3	0	1	0	C	C	C									0.7087		0													0
7	324753	SRM1	1520	TOS8	580	Y	T	A	NC					1	1	0.324244	2.04214	3	0	0	2	T	A	T									0.6593		0													0
7	324757	SRM1	1524	TOS8	576	Y	T	C	NC			1	1	1		0.401683	0.552211	3	0	1	0	T	T	T									0.6102		1	0.695524	YHR059W-1_PWM	0	3	0.059612	0.773105	9.4191	7.262	9.4191	2.7609	6.5034		0
7	324956	SRM1	1723	TOS8	377	Y	A	G	NC					1		0.0251901	0	2	0	1	0	A	A										0.0039		0													0
7	328055	RR	0			Y	G	A	NC	1						0.00072335	0.101634	6	2	0	1	G	A	A	A		A	A					1
7	328568	RR	341	tRNA	17	Y	A	T	NC	1						0.000217903	0.145627	9	5	0	1	T	A	A	A	A	A	A	A	A			0.0012
7	330989	VPS45	379	PAN2	131	Y	A	T	NC			1	1	1		1	1.82789	0	0	1	0												0.9346	1	5	0.717243	GAT3_PWM	0	3	0.7495	0.073177	6.1352	3.8086	6.1352	6.1352	-0.935	6.1352	0
7	334707	PAN2	239	SPC105	181	S	C	T	NC			1		1		0.0245306	0.175385	4	0	1	0	C	C	C	C								0.7268	1	5	0.584556	YJL180C-3_PWM	1	10	0.578302	0.280189	5.6625	5.9817	5.6625	8.6055	7.8222		0
7	334770	PAN2	302	SPC105	118	S	A	T	NC			1	1	1		0.230297	0.447236	4	0	1	0	A	A	A	A								0.4898		8	0.721963	YDR255C-2_PWM	1	0	0.115248	0.065603	5.5568	4.9934	5.5568	5.5568	9.0399		2	0.719421
7	334771	PAN2	303	SPC105	117	S	G	T	NC			1	1			0.0716234	156.165	3	0	0	3	A		G	A								0.4034		3	0.707564	YDR255C-2_PWM	1	0	0.065603	0.505319	5.8577	3.4106	6.6257	6.6257	4.7366		0
7	334772	PAN2	304	SPC105	116	S	A	T	NC			1		1	1	0.0208357	156.165	3	0	0	1	A		A	A								0.1527		3	0.562582	YDR294C-1_PWM	0	10	0.092202	0.183945	5.1798	4.4891	4.6018	6.1273	6.6707		0
7	334773	PAN2	305	SPC105	115	S	A	T	NC					1	1	0.0553296	0.209855	3	0	1	0	A		A	A								0.0908		0													0
7	334811	PAN2	343	SPC105	77	Y	G	A	NC					1	1	0.523251	0.679303	4	0	0	0	T	C	T	A								0.0248		0													0
7	345474	MF(ALPHA)2	318	YGL088W	364	Y	C	T	NC			1		1		0.36226	2.34592	1	0	0	1	C											0.0514		2	0.553603	DIG1_PWM	0	14	0.052198	0.796454	7.0524	3.9218	7.9166	4.0301	3.7494		0
7	349168	MAD1	0			Y	G	A	NSN	1						0.000183647	0.11012	9	5	0	6	G	G	G	G	G	A	G	G	G		0.06
7	351290	GUP1	0			Y	T	C	NSN	1	1					7.15e-09	0	10	6	1	0	T	T	T	T	T	T	T	T	T	T	0
7	355646	SCY1	171	YGL082W	183	M	C	A	NC			1				0.132223	0	1	0	1	0	C											0.3279		1	0.505041	YAL040C-4_PWM	1	8	0.098671	0.033231	5.9478	7.4416	5.1513	3.81	6.4007	4.1923	0
7	355709	SCY1	234	YGL082W	120	S	C	T	NC			1	1	1		0.313644	0.395196	2	0	0	2	C	T										0.0164		3	0.732313	STE12_PWM	0	5	0.886477	0.069112	5.1946	8.1516	8.1516	5.1946	5.1946	8.1516	1	0.733589
7	357044	YGL082W	69	YGL081W	335	S	T	C	NC					1		0.0251901	0	2	0	1	0	T	T										0.1644		0													0
7	357064	YGL082W	89	YGL081W	315	Y	T	C	NC					1		0.36226	2.34592	1	0	0	1	T											0.0438		0													0
7	358864	FMP37	0			S	G	T	NSN	1	1					1.99e-08	0	10	6	1	0	G	G	G	G	G	G	G	G	G	G	0
7	359316	FMP37	285	YGL079W	130	Y	G	T	NC					1	1	0.199627	4.20486	1	0	0	0	A											0.0001		0													0
7	361550	DBP3	0			S	C	T	NSN	1	1					2.43e-06	0	8	4	1	0	C	C	C	C	C	C	C		C		0
7	362080	DBP3	218	HNM1	147	Y	C	T	NC			1	1	1		0.0251901	0	2	0	1	0	C	C										0.0252	1	5	0.686823	YKL222C-1_PWM	0	3	0.815982	0.053519	1.1754	4.3052	4.3052	6.5092	4.3052	6.335	0
7	362203	DBP3	341	HNM1	24	Y	T	C	NC			1				0.0474573	0.203636	4	0	0	0	T	T	A	T								0.008	1	1	0.555624	YOR373W-1_PWM	1	0	0.071538	0.080769	2.8854	3.4122	2.8854	4.9283	5.1826	2.8854	0
7	362579	HNM1	0			Y	G	C	NSN	1	1					1.51e-07	0.038538	10	6	0	0	G	G	A	A	G	A	A	A	A	G	0.02
7	368349	MPS2	258	YGL074C	249	M	C	A	NC			1				0.970862	0.972857	2	0	0	0	G	T										0.2441		1	0.454742	MAC1_PWM	1	8	0.228792	0.182884	5.4272	5.2457	4.6619	6.0339	3.6029	1.7955	0
7	368542	MPS2	451	YGL074C	56	Y	T	C	NC			1		1		0.16459	0.397651	4	0	0	0	T	T	A	T								0.3103		1	0.594454	YLR055C-1_PWM	1	7	0.031955	0.009398	0.8093	1.6276	5.3588	3.3002	6.4933	5.3588	0
7	369884	HSF1	0			S	A	C	NSN	1	1					4.62e-08	0	9	5	1	0	A	A	A	A	A	A	A	A	A		0
7	371492	YGL072C	127	RCS1	522	S	G	T	NC			1	1			0.00106841	0	4	0	1	0	G	G	G	G								0.9951	1	15	0.793347	YDR214W-7_PWM	1	0	0.883663	0.032178	12.1746	8.4563	12.1746	12.1746	11.0107	11.0107	4	0.793343
7	372720	RCS1	0			S	A	G	NSN	1	1					1.67e-08	0	9	5	1	0	A	A	A	A	A	A	A	A	A		0
7	374976	RPB9	146	YGL069C	76	Y	A	G	NC					1		0.474406	0.64393	4	0	0	0	C	C	C	C								0.2819		0													0
7	375004	RPB9	174	YGL069C	48	Y	G	A	NC			1		1		0.0304906	0.183972	4	0	1	0	G	G	G	G								0.9971	1	4	0.619298	YER122C-10_PWM	0	3	0.08871	0.862903	10.7443	8.8749	8.8749	8.8749	4.6066	11.0303	2	0.619355
7	375039	RPB9	209	YGL069C	13	Y	G	A	NC			1	1	1		0.1266	0.374748	4	0	0	2	G	A	A	G								0.5356		9	0.672133	YGR120C-3_PWM	0	5	0.567829	0.319767	10.3558	11.3355	11.3355	10.3558	7.9438	10.7252	4	0.672136
7	375937	MNP1	263	NPY1	166	Y	G	A	NC			1	1			0.132223	0	1	0	1	0	G											0.1501		3	0.859817	YAP3_PWM	1	3	0.963287	0.012238	4.6111	-0.1602	4.6111	0.6507	4.6111	8.5714	1	0.866733
7	375976	MNP1	302	NPY1	127	Y	C	A	NC			1		1	1	0.132223	0	1	0	1	0	C											0.3958		3	0.523726	YEL029C-3_PWM	1	10	0.023585	0.117925	7.3408	6.1368	6.1368	6.1368	8.7326	2.0488	1	0.519392
7	377559	NPY1	301	SGF73	52	Y	A	G	NC					1		0.517638	0.610882	3	0	0	1	A	G	G									0.0051		0													0
7	377579	NPY1	321	SGF73	32	M	T	C	NC			1		1		0.103492	0.252187	3	0	0	0	A	A	A									0.344		7	0.488208	FKH1_PWM	0	11	0.021229	0.175075	5.356	3.6516	6.7398	6.7398	9.7539		2	0.483701
7	380673	ALG2	0			M	T	A	NSN	1	1					0.00071676	0.175443	10	6	0	10	T	T	T	T	T	T	T	T	T	A	0.02
7	385044	PUS2	275	PYC1	154	M	A	C	NC			1	1			0.463398	0.635412	4	0	1	0	A	A	A	A								0.9856		2	0.683814	CHA4_PWM	1	0	0.759491	0.04021	0.4059	2.939	0.5894	2.939	2.939	2.939	0
7	385197	PUS2	428	PYC1	1	Y	T	C	NC					1	1	0.00106841	0	4	0	1	0	T	T	T	T								0.9638	1	0													0
7	386552	PYC1	0			S	C	A	NSN	1						1.58e-07	0.037715	10	6	0	10	C	C	C	C	C	C	C	C	C	A	0.32
7	386945	PYC1	0			M	A	T	NSN	1						0.00072711	0.175995	10	6	0	0	A	A	A	A	G	A	A	G	G	A	0.28
7	386981	PYC1	0			S	G	C	NSN	1	1					1.71e-06	0.0418931	10	6	1	0	G	G	G	G	G	G	G	G	G	G	0.01
7	386982	PYC1	0			S	C	G	NSN	1	1					1.71e-06	0.0418913	10	6	1	0	C	C	C	C	C	C	C	C	C	C	0.02
7	390239	YBP2	0			Y	A	T	NSN		1					0.00563783	0.109197	6	2	1	0	A	A	A	A		A	A				0.02
7	391480	YBP2	0			Y	A	T	NSN		1					0.0260592	0.180613	6	2	0	0	A	A	G	A		A	A				0
7	393731	YGL059W	28	RAD6	260	Y	A	G	NC			1		1	1	0.548811	0.678467	4	0	0	0	A	T	T	T								0.7065		7	0.392207	YOR321W-9_PWM	0	1	0.054124	0.899485	10.9507	8.5456	7.8753	6.7051	3.0134		0
7	393823	YGL059W	120	RAD6	168	Y	G	A	NC					1		1	1.82789	0	0	1	0														0													0
7	395986	YGL057C	151	SDS23	54	M	T	C	NC					1		0.79924	1.37223	1	0	0	0	A											0.2392		0													0
7	399540	OLE1	0			S	A	T	NSN	1						8.43e-06	0.0471876	10	6	0	6	A	A	A	A	A	T	C	T	C	T	1
7	408319	TIF4632	0			M	A	G	NSN	1	1					4.62e-07	0	9	5	1	0	A	A	A	A	A	A	A	A	A		0
7	409657	TIF4632	50	RPT6	414	M	G	A	NC			1	1	1		0.00106841	0	4	0	1	0	G	G	G	G								0.5236		1	0.756111	YOR175C-9_PWM	0	6	0.042208	0.86039	3.6443	7.0646	7.0646	7.0646	3.1297		0
7	409889	TIF4632	282	RPT6	182	M	C	G	NC					1	1	0.132223	0	1	0	1	0	C											0.0414		0													0
7	411464	RPT6	175	ALG13	90	M	G	A	NC			1	1	1		0.0251901	0	2	0	1	0	A	A										0.0032		1	0.751705	DIG1_PWM	0	13	0.915419	0.03518	-1.3529	1.5006	3.9153	4.2084	3.2867	4.4162	0
7	418296	DST1|.	0			M	T	A	NSN	1						0.000257987	0.162477	10	6	0	2	T	A	T	T	A	A	A	T	C	A
7	421471	HEM2	910	tRNA	1626	Y	T	C	NC					1		1	1.82789	0	0	1	0												0.0196		0													0
7	421477	HEM2	916	tRNA	1620	Y	G	A	NC					1		1	1.82789	0	0	1	0												0.0348		0													0
7	421484	HEM2	923	tRNA	1613	Y	G	T	NC					1		1	1.82789	0	0	1	0												0.0524		0													0
7	423912	tRNA	701	YGL039W	54	Y	A	G	NC					1		0.132223	0	1	0	1	0	A													0													0
7	424320	YGL039W	0			Y	A	T	NSN	1						3.21e-05	0.0907617	9	5	0	10	A	A	G	A	G	A	G	G		T	0.36
7	424658	YGL039W	0			Y	C	A	NSN		1					0.00178098	0.0757229	7	3	1	0	C	C	C	C		C	C			C	0.01
7	426856	OCH1	46	PNC1	446	Y	G	A	NC			1	1	1		0.240497	1.96996	3	0	0	1	G	G	T									0.0029		1	0.672131	SWI5_PWM	0	1	0.83325	0.09925	3.327	0.7938	5.5571	5.2165	5.2015	6.0989	0
7	430406	YGL036W	0			Y	A	G	NSN		1					0.00470238	0.0936499	6	2	0	3	A	A	G	A		A	A				0
7	442940	SCW11	26	CWH41	706	S	T	C	NC					1		0.0879576	0.235501	3	0	1	0	T		T	T								0.0294		0													0
7	442973	SCW11	59	CWH41	673	S	T	A	NC					1	1	0.495336	1.65892	2	0	0	3	A		T									0.0039		0													0
7	443607	SCW11	693	CWH41	39	Y	C	T	NC					1	1	0.0263574	0.179574	4	0	1	0	C	C	C	C								0.0151	1	0													0
7	443644	SCW11	730	CWH41	2	Y	G	T	NC			1				0.354238	0.586162	4	0	1	0	G	G	G	G								0.8736		1	0.591458	INO4_PWM	1	0	0.175075	0.189061	2.9678	3.2965	0.3367	2.6082	2.0985	2.6082	0
7	444075	CWH41	0			Y	T	G	NSN	1	1					2.58e-06	0	10	6	0	0	T	T	T	T	C	T	T	C	C	T	0
7	446210	CWH41	62	TRP5	206	S	A	G	NC					1	1	0.112851	0.258915	3	0	1	0	A	A	A									0.2504		0													0
7	446374	CWH41	226	TRP5	42	Y	A	G	NC			1				0.75065	1.35044	2	0	0	0	T	T										0.9617		2	0.488384	YJR094W-A-9_PWM	1	8	0.071782	0.032178	5.8708	5.4739	5.8708	2.8263	2.1989	2.4294	0
7	447766	TRP5	0			Y	G	C	NSN	1	1					5.2e-08	0	9	5	1	0	G	G	G	G	G	G	G	G	G		0
7	448111	TRP5	0			S	G	A	NSN	1						0.000553023	0.159293	10	6	0	5	G	G	G	G	A	G	G	G	G	T	0.22
7	453559	STT3	0			M	A	G	NSN	1	1					2.89e-09	0	10	6	1	0	A	A	A	A	A	A	A	A	A	A	0
7	459758	JAC1	89	ATE1	100	M	T	G	NC					1	1	0.199627	4.20486	1	0	0	0	A											0.0311		0													0
7	459769	JAC1	100	ATE1	89	M	T	A	NC			1		1	1	0.199627	4.20486	1	0	0	0	C											0.0379		12	0.579783	AZF1_PWM	0	9	0.734515	0.069181	12.6377	10.2752	5.386	5.2622	5.196	7.1002	4	0.576714
7	459770	JAC1	101	ATE1	88	M	A	C	NC			1	1	1		0.219016	0	0	0	1	0												0.0371		9	0.938656	AZF1_PWM	0	10	0.41625	0.00025	2.4522	10.2752	5.386	5.2622	5.196	7.1002	3	0.94293
7	459772	JAC1	103	ATE1	86	Y	T	C	NC			1		1		0.132223	0	1	0	1	0	T											0.0354	1	9	0.564489	AZF1_PWM	0	12	0.56825	0.01525	7.0627	10.2752	5.386	5.2622	5.196	7.1002	3	0.565044
7	466034	YGL015C	594	PUF4	111	S	T	A	NC			1	1	1	1	0.00106841	0	4	0	1	0	T	T	T	T								0.9775	1	16	0.751541	YNL069C-4_PWM	1	9	0.862903	0.099462	6.4362	4.2756	6.4362	6.4362	6.4362	4.5152	4	0.754011
7	472318	PDR1	15	ERG4	541	Y	A	G	NC					1		0.155421	2.86073	2	0	0	1	A	G										0		0													0
7	472377	PDR1	74	ERG4	482	M	C	A	NC					1	1	0.199627	4.20486	1	0	0	0	T											0.0323		0													0
7	473956	ERG4	0			S	T	G	NSN	1	1					8.02e-05	0.0981489	10	6	1	0	T	T	T	T	T	T	T	T	T	T	0.01
7	474135	ERG4	0			M	T	C	NSN	1						7.86e-10	0	10	6	1	0	T	T	T	T	T	T	T	T	T	T
7	475395	SCL1	143	YGL010W	154	M	T	A	NC			1	1			0.132223	0	1	0	1	0	T													4	0.754614	RLM1_PWM	0	2	0.89225	0.10725	7.8218	5.7032	6.0144	6.0144	4.9738	2.1372	0
7	477389	LEU1	0			S	G	A	NSN	1	1					1.35e-11	0	9	6	1	0	G	G		G	G	G	G	G	G	G	0
7	478313	LEU1	0			S	A	T	NSN	1						5.22e-07	0.0410029	10	6	0	6	A	A	A	A	G	T	C	T	C	C	1
7	479594	LEU1	937	PMA1	320	S	T	C	NC			1	1	1	1	0.231927	0.443211	4	0	1	0	T	T	T	T								0.0018		1	0.839861	HAP3_PWM	0	4	0.012238	0.963287	2.2779	-1.6824	2.2779	2.2779	6.6438		0
7	479888	LEU1	1231	PMA1	26	M	T	G	NC			1		1	1	0.0121898	0.0854043	2	1	1	0		T			T							0.9629	1	4	0.638188	SUM1_PWM	0	12	0.095155	0.330919	5.1227	5.9636	5.9636	5.9636	5.9636		1	0.663437
7	480520	PMA1	0			Y	A	G	NSN	1						1.05e-05	0.113627	10	6	0	4	A	A	A	G	G	A	A	A	A	G	0.66
7	481768	PMA1	0			Y	G	A	NSN	1						1.34e-06	0.0411882	10	6	0	4	G	G	G	A	A	A	A	A	A	A
7	482047	PMA1	0			S	A	G	NSN	1						2.68e-05	0.106321	10	6	0	7	A	A	A	A	A	A	G	G	A	G	0.74
7	487309	PMC1	0			S	T	C	NSN		1					0.0447432	0.257134	9	5	0	8	T	T	T	T	T	T	T	C	T		0.04
7	490651	COG7	100	RPN14	55	M	G	A	NC			1	1			0.374542	0.537649	3	0	0	2	G	A	G									0.3245		1	0.829516	STB5_PWM	1	2	0.026224	0.891359	-2.6788	1.2528	1.2528	10.5168	5.1344	5.1344	0
7	491354	RPN14	0			M	C	T	NSN		1					0.00166067	0.141721	9	5	0	0	C	C	C	C	A	A	A	A	A		0
7	496651	ERG26	145	CEN	271	S	T	C	NC			1	1	1	1	0.00106841	0	4	0	1	0	T	T	T	T									1	2	0.868288	YPL117C-9_PWM	0	1	0.977273	0.007576	4.7462	0.2918	1.0765	2.3258	5.9921	10.8204	2	0.868288
7	496879	ERG26	373	CEN	43	M	G	A	NC			1				1	1.82789	0	0	1	0														1	0.448586	ARR1_PWM	0	7	0.09125	0.09025	4.6915	4.275	5.9059	-2.4161	-0.2231	4.7763	0
7	511402	SEC9	396	NMA2	146	Y	C	T	NC			1		1		0.112851	0.258915	3	0	1	0	C	C	C									0.8128		3	0.578602	YAL040C-4_PWM	0	10	0.043456	0.051636	6.1402	6.3732	6.3732	6.3732	6.3732	2.1815	0
7	513307	YGR012W	0			M	G	A	NSN	1	1					1.78e-05	0	7	3	1	0	G	G	G	G		G	G		G		0
7	514418	YGR012W	74	SNU71	139	M	T	C	NC					1		0.432961	0.47468	2	0	1	0	T	T										0.04		0													0
7	514501	YGR012W	157	SNU71	56	S	A	G	NC					1		0.281992	1.86661	3	0	0	1	A	A	G									0.0006		0													0
7	516642	SNU71	222	MSB2	304	M	C	T	NC			1	1	1		0.379303	0.599114	4	0	1	0	C	C	C	C								0.2387		1	0.941607	SOK2_PWM	1	4	0.00324	0.995264	1.8035	7.9363	7.9363	5.7606	3.4179		0
7	523009	YGR016W	172	YGR017W	781	Y	C	T	NC					1		0.132223	0	1	0	1	0	C											0.0085		0													0
7	523614	YGR016W	777	YGR017W	176	Y	A	G	NC			1	1			0.00506965	0	3	0	1	0	A	A	A									0.6002		1	0.915106	YOR176W-4_PWM	1	7	0.984694	0.005102	-0.4495	4.4077	4.4077	1.2023	9.1538	-2.4967	0
7	524706	YGR018C	8	UGA1	526	Y	A	G	NC			1	1			0.0370166	0.194746	3	0	0	3	A	A	G									0.0014	1	2	0.987516	GTS1_PWM	1	0	0.00025	0.84925	-3.3866	4.3386	4.3386	4.3386	4.3386		0
7	524807	YGR018C	109	UGA1	425	S	T	C	NC			1	1			0.00106841	0	4	0	1	0	T	T	T	T								0.8292	1	1	0.682272	CAD1_PWM	1	1	0.027196	0.302645	2.964	4.968	4.968	4.968	-1.242		0
7	525082	YGR018C	384	UGA1	150	M	C	T	NC					1		0.11503	0.263152	3	0	0	0	C	C	G									0.8793		0													0
7	525209	YGR018C	511	UGA1	23	M	T	C	NC					1		0.236277	2.88285	4	0	0	3	A	C	T	C								0.001		0													0
7	525951	UGA1	0			S	G	A	NSN	1	1					8.96e-08	0	10	6	1	0	G	G	G	G	G	G	G	G	G	G	0
7	527396	VMA7	63	YGR021W	239	Y	C	T	NC					1		0.170385	0.398349	4	0	1	0	C	C	C	C								0.0068		0													0
7	527400	VMA7	67	YGR021W	235	Y	C	T	NC					1		0.184012	0.408745	4	0	1	0	C	C	C	C								0.174		0													0
7	531688	tRNA	3	THG1	198	S	T	A	NC	1						0.000688136	0.111256	7	4	0	2		T	C	T	T	A		A	A			0.9844
7	534992	RPS25A	530	RR	222	M	G	A	NC					1		0.132223	0	1	0	1	0	G											0.0498		0													0
7	547849	YGR031W	376	GSC2	418	Y	G	A	NC					1		0.36226	2.34592	1	0	0	1	G											0.0016		0													0
7	547966	YGR031W	493	GSC2	301	Y	A	T	NC			1				0.011876	156.058	2	0	0	3	T		A									0.0079		1	0.610932	RLM1_PWM	1	6	0.304641	0.5252	2.7881	2.2434	2.4107	3.3759	4.7277		0
7	548110	YGR031W	637	GSC2	157	Y	A	G	NC					1	1	0.838275	1.18092	2	0	0	1	A	G										0.655		0													0
7	548213	YGR031W	740	GSC2	54	Y	A	G	NC			1				0.0429869	0	2	0	1	0	A	A										0.0026		2	0.569553	YDR231C-7_PWM	1	9	0.150452	0.765837	7.29	8.5119	4.9174	5.4272	8.0742		0
7	551443	GSC2	0			S	G	A	NSN	1	1					8.24e-10	0	10	6	1	0	A	A	A	A	A	A	A	A	A	A	0
7	554296	TIM21	0			Y	T	C	NSN	1						3.91e-05	0.0544169	9	5	0	5	T	T	T	T	C	C	C	C	C		1
7	558919	CAX4	47	ACB1	815	Y	C	G	NC					1		0.127519	0.372797	4	0	0	0	A	A	A	A								0.0045		0													0
7	558950	CAX4	78	ACB1	784	M	A	G	NC					1		0.0553896	3.75598	3	0	0	1	A	C	G									0.0021		0													0
7	558973	CAX4	101	ACB1	761	M	A	G	NC			1		1		0.413246	0.556853	3	0	1	0	A	A	A									0.0027		1	0.612986	MAC1_PWM	0	8	0.503244	0.182884	3.0505	2.4437	1.0883	1.8603	4.6316	6.4837	0
7	559214	CAX4	342	ACB1	520	Y	A	G	NC					1		0.132223	0	1	0	1	0	A											0.0005		0													0
7	559282	CAX4	410	ACB1	452	Y	A	T	NC			1	1			0.057985	156.058	1	0	0	1	A											0.0029		1	0.993379	INO4_PWM	1	3	0.992258	0.00025	5.4263	-2.8609	3.517	-0.2464	6.2623	5.3446	0
7	560499	ACB1	501	ORM1	186	S	T	C	NC			1	1	1	1	0.11503	0.263152	3	0	1	0	T	T	T									0.9411	1	6	0.725797	YER110C-6_PWM	1	3	0.833851	0.082298	7.5526	5.6423	7.5526	7.5526	4.7645	8.6466	2	0.74033
7	561751	tRNA	4	RR	95	Y	G	T	NC	1						2.45e-07	0.0880451	10	6	0	5	T	T	T	T	G	T	T	T	T	T
7	568819	RR	0			Y	G	A	NC	1						3.95e-07	0	6	2	1	0	A	A	A	A		A	A					1
7	570248	TE	0			S	C	T	NC	1						0.000162926	0.0519169	5	2	0	3	C	C	T			C	C					0.9814
7	577162	KSS1	654	BUD9	328	Y	T	C	NC			1				0.109626	0.253473	3	0	0	1	T	C	C									0.1705		1	0.621241	TEC1_PWM	0	2	0.968282	0.031219	2.7539	6.5938	2.6919	2.8955	6.5938	7.8176	0
7	581818	YGR043C	378	RME1	1175	Y	A	G	NC			1	1			0.00506965	0	3	0	1	0	A	A	A									0.9984	1	6	0.755549	YJL132W-9_PWM	1	4	0.149083	0.002294	3.7351	7.504	5.6255	6.4042	3.4648	7.6664	0
7	582237	YGR043C	797	RME1	756	Y	T	C	NC			1		1	1	0.199627	4.20486	1	0	0	1	T											0.004		1	0.598635	DIG1_PWM	1	2	0.505744	0.161089	7.0369	7.7755	8.411	6.9988	2.84	4.4903	0
7	584639	YGR045C	339	YGR046W	259	S	T	A	NC					1	1	0.057985	153.816	1	0	0	1	T											0.041		0													0
7	584640	YGR045C	340	YGR046W	258	S	A	T	NC					1		0.057985	153.816	1	0	0	1	A											0.049		0													0
7	584687	YGR045C	387	YGR046W	211	S	G	C	NC			1				0.433941	0.452686	2	0	0	1	G	C										0.0441		2	0.635484	YRR1_PWM	0	4	0.053144	0.893463	12.1815	9.3594	12.8628	9.8353	1.6425		1	0.625409
7	585278	YGR046W	0			Y	C	T	NSN	1	1					1.65e-06	0	8	4	1	0	C	C	C	C	C	C		C	C		0
7	587945	TFC4	0			Y	G	A	NSN	1						7.28e-05	0.104235	9	5	0	5	G	G	G	G	A	G	A	A	A		1
7	590972	UFD1	57	SCM4	345	Y	T	C	NC			1				0.0251901	0	2	0	1	0	T	T										0.057		1	0.493741	CST6_PWM	0	7	0.338573	0.241766	6.996	6.9273	6.9273	6.9273	-4.6483	6.996	0
7	591257	UFD1	342	SCM4	60	M	T	C	NC					1		0.132223	0	1	0	1	0	C											0.0001		0													0
7	593490	YGR051C	257	FMP48	109	Y	A	T	NC			1	1	1	1	1	1.82789	0	0	1	0												0.0494	1	1	0.801876	YMR105C-9_PWM	0	3	0.932927	0.030488	-3.2155	-6.6365	5.8362	5.8362	5.0253	6.1518	0
7	596400	YGR053C	559	YGR054W	296	Y	G	A	NC			1				0.132223	0	1	0	1	0	A											0.897		3	0.649254	YBR200W-3_PWM	1	8	0.51971	0.31639	4.2853	3.3836	7.9934	3.9692	7.9934	7.9934	0
7	596468	YGR053C	627	YGR054W	228	Y	T	C	NC			1				0.132223	0	1	0	1	0	T											0.573	1	1	0.590754	DIG1_PWM	1	8	0.396457	0.14995	3.5596	4.1264	6.9799	2.7345	6.8322	6.4601	0
7	596507	YGR053C	666	YGR054W	189	Y	C	T	NC					1		0.925834	1.05724	4	0	0	0	C	C	C	G								0.0015		0													0
7	596514	YGR053C	673	YGR054W	182	Y	C	T	NC					1		0.057507	0.212361	2	0	1	0		T		T								0.0048		0													0
7	596558	YGR053C	717	YGR054W	138	M	T	A	NC			1		1		0.00106841	0	4	0	1	0	T	T	T	T								0.7331	1	2	0.536591	YJL130C-1_PWM	0	3	0.056452	0.916667	7.8237	5.0363	5.0363	1.8318	5.0363	5.0363	0
7	597130	YGR054W	0			Y	C	G	NSN	1	1					0.000193085	0	6	2	1	0	C	C	C	C	C	C					0
7	598737	YGR054W	112	MUP1	683	Y	T	C	NC					1		0.199627	4.20486	1	0	1	0	T											0.0002		0													0
7	601658	MUP1	513	RSC1	6	M	T	C	NC			1	1	1		0.00106841	0	4	0	1	0	T	T	T	T								0.2382	1	2	0.762845	CST6_PWM	0	5	0.967283	0.016234	-1.3399	2.3421	6.0976	6.0976	8.0336	4.681	0
7	607109	YGR058W	0			S	G	T	NSN	1	1					1.52e-07	0	8	4	1	0	G	G	G	G	G	G		G	G		0
7	607302	YGR058W	155	SPR3	264	Y	G	A	NC					1	1	0.132223	0	1	0	1	0	G											0.0051		0													0
7	607461	YGR058W	314	SPR3	105	Y	T	C	NC					1		0.0443477	6.48415	1	0	0	1	T											0.0002		0													0
7	607462	YGR058W	315	SPR3	104	Y	C	T	NC					1		0.0993641	3.80381	1	0	0	1	T											0.0001		0													0
7	607465	YGR058W	318	SPR3	101	Y	T	C	NC					1		0.971514	0.960896	1	0	1	0	C											0.0008		0													0
7	609648	ncRNA	0			S	C	T	NC	1		1	1			7.58e-05	0.0444463	6	2	0	0	C	C	C	C		A			A			1	1	15	0.725853	YIL063C-1_PWM	0	1	0.905172	0.051061	7.5912	4.3106	7.5912	7.5912	7.5912	7.5912	4	0.772033
7	609715	ncRNA	15	ERG25	852	Y	G	C	NC			1				0.212638	0.423864	3	0	0	0	A	A		A								0.9606		1	0.515262	YDR276C-1_PWM	0	10	0.100679	0.06448	1.6855	2.1311	2.0043	6.1966	5.0725	3.8232	0
7	609932	ncRNA	232	ERG25	635	Y	T	C	NC			1	1			0.128325	0.259852	2	0	1	0	T			T								0.0784		4	0.719093	PHO4_PWM	0	6	0.162088	0.145105	8.0357	8.3305	8.0357	8.3305	8.3305	8.1241	3	0.71909
7	610548	ncRNA	848	ERG25	19	Y	C	T	NC			1	1			0.363857	0.528791	2	0	1	0	C	C										0.986	1	2	0.862607	YBR200W-10_PWM	0	8	0.983333	0.005556	4.3736	9.9552	9.9552	9.9552	4.3736	8.8376	1	0.863169
7	614502	ADE6	0			Y	G	T	NSN	1						2.46e-07	0	9	5	1	0	G	G	G	G	G	G	G	G	G
7	616025	ADE6	56	COX18	306	Y	A	C	NC			1				0.127519	0.372797	4	0	0	0	A	A	A	G								0.0044		1	0.614306	YBL098W-3_PWM	1	1	0.795455	0.062121	0.2307	3.186	2.2282	4.8896	9.3185		0
7	635589	UPF3	118	YGR073C	29	Y	T	G	NC			1	1			1	1.82789	0	0	1	0												0.321		1	0.965718	ABF1_PWM	1	11	0.002248	0.981269	-8.9469	-15.4313	11.1571	10.4816	9.9398	10.6153	0
7	639691	PEX8	174	PAC10	84	Y	A	C	NC			1	1			1	1.82789	0	0	1	0												0.9396		5	0.791194	YAL040C-4_PWM	0	5	0.012781	0.937117	2.9011	6.7905	6.7905	5.5606	6.7905		0
7	640537	PAC10	162	YGR079W	186	M	G	A	NC			1	1	1	1	0.332717	0.50302	3	0	1	0	G	G		G								0.0624		6	0.825152	STB2_PWM	1	0	0.94125	0.02925	5.6419	9.5187	9.5187	8.5247	9.5187	7.6553	3	0.825611
7	647896	MRP13	0			M	C	A	NSN	1	1					0.000171367	0	6	2	1	0	C	C	C	C	C		C				0
7	649155	RPL11B	244	PIL1	446	Y	G	T	NC			1		1		1	1.82789	0	0	1	0												0.007		3	0.535287	YMR206W-1_PWM	0	2	0.933168	0.061881	9.18	11.4879	9.6267	5.1995	8.3996		1	0.536655
7	649391	RPL11B	480	PIL1	210	S	A	G	NC			1	1			0.132223	0	1	0	1	0	A											0.9953	1	8	0.849061	YAP7_PWM	0	4	0.031219	0.9503	5.6229	2.6126	5.6229	5.6229	6.3229		3	0.850282
7	649462	RPL11B	551	PIL1	139	Y	A	G	NC			1				0.313644	0.395196	2	0	0	2	A	G										0.2814		2	0.571208	STE12_PWM	0	1	0.907343	0.058192	8.1516	4.9994	4.9994	8.1516	4.0526		0
7	649477	RPL11B	566	PIL1	124	S	A	G	NC			1	1			0.132223	0	1	0	1	0	A											0.0177		1	0.693712	YER022W-1_PWM	1	5	0.05786	0.730349	7.1838	5.0538	6.1089	9.8806	2.0413		0
7	649522	RPL11B	611	PIL1	79	Y	G	T	NC			1	1	1	1	0.0251901	0	2	0	1	0	G	G										1	1	4	0.930425	YLR373C-10_PWM	0	2	0.005459	0.922489	1.6995	7.2349	7.2349	7.2349	7.2349		1	0.931738
7	651697	PDC6	0			M	A	G	NSN	1						3.38e-07	0.040558	10	6	1	0	A	A	A	A	A	A	A	A	A	A
7	652021	PDC6	0			S	C	T	NSN	1	1					3.28e-08	0	10	6	1	0	C	C	C	C	C	C	C	C	C	C	0
7	652177	PDC6	0			Y	C	A	NSN	1						0.000234769	0.0946421	10	6	0	7	C	C	C	C	C	C	A	C	C	C	0.05
7	662234	tRNA	410	UTP22	127	S	A	G	NC					1	1	0.126298	0.372098	4	0	0	2	A	G	A	A								0.0732		0													0
7	664511	UTP22	0			M	C	G	NSN	1						0.000766492	0.125159	9	5	0	0	C	C	C	C	C	C	C	C	T		0.47
7	664704	UTP22	0			Y	C	G	NSN	1						2.43e-06	0.0794502	10	6	0	0	C	C	C	T	T	T	C	C	A	C	1
7	668532	DBF2	0			S	T	C	NSN	1	1					1.18e-07	0	9	5	1	0	T	T	T	T	T	T	T	T	T		0
7	670378	DBF2	467	YGR093W	13	Y	T	C	NC			1				0.8806	0.905512	3	0	0	0	A	A	A									0.0274		3	0.494403	YDR276C-1_PWM	0	2	0.788462	0.05543	8.0221	5.7726	2.1344	0.0728	-1.7799	-0.0076	0
7	673808	VAS1	0			Y	A	G	NSN	1						5.35e-06	0.0811566	10	6	0	7	A	A	A	A	A	A	G	G	A	A	0.38
7	676521	RRP46	175	TPC1	103	Y	A	G	NC			1	1	1		0.132223	0	1	0	1	0	G											0		2	0.694329	YDR231C-7_PWM	1	1	0.765837	0.145928	5.7677	4.5153	8.388	6.93	3.1975	9.1418	0
7	678433	TPC1	864	ASK10	265	S	C	T	NC			1	1	1		0.220409	0.438059	4	0	1	0	T	T	T	T								0.1272		9	0.702282	YAL040C-4_PWM	1	7	0.080266	0.818507	3.6234	6.351	8.1545	11.2109	8.8128	9.5181	1	0.704794
7	689424	TEL2	0			S	G	A	NSN	1						1.57e-05	0.052877	9	5	1	0	G	G	G	G	G	G	G	G	G		0.07
7	690121	TEL2	152	MDR1	127	M	C	T	NC			1		1		0.398436	0.551571	3	0	1	0	C	C	C									0.0054		1	0.649321	YJL180C-3_PWM	0	11	0.091509	0.412264	5.5257	7.4364	3.8039	6.3578	7.3061		0
7	693682	PCP1	0			Y	T	C	NSN	1	1					0.000400824	0	6	2	1	0	T	T	T	T	T	T					0
7	698508	SRB5	136	VMA21	94	Y	G	A	NC			1				0.132223	0	1	0	1	0	G											0.0008		2	0.5806	YJL180C-3_PWM	0	10	0.280189	0.578302	7.9318	8.251	5.1813	10.7499	4.2081	3.6359	0
7	706726	CLB6	221	tRNA	385	Y	T	C	NC			1				0.211651	0.428536	4	0	0	0	T	A	T	T								0.7809		2	0.608862	YDR276C-1_PWM	0	7	0.005656	0.019231	1.8197	2.638	2.638	8.8731	2.9582		0
7	715327	YGR110W	277	YGR111W	504	M	A	G	NC					1		1	1.82789	0	0	1	0														0													0
7	715536	YGR110W	486	YGR111W	295	Y	T	C	NC					1		0.132223	0	1	0	1	0	C													0													0
7	715542	YGR110W	492	YGR111W	289	Y	T	C	NC					1		0.79924	1.37223	1	0	1	0	C													0													0
7	715643	YGR110W	593	YGR111W	188	Y	C	T	NC					1		0.132223	0	1	0	1	0	C													0													0
7	715789	YGR110W	739	YGR111W	42	Y	T	C	NC			1	1	1		0.199627	4.20486	1	0	0	1	T													1	0.690222	YNL080C-6_PWM	1	8	0.053279	0.922131	5.0016	7.4473	3.6057	1.16	4.5989		0
7	717211	YGR111W	177	SHY1	150	Y	C	T	NC			1	1	1		0.403963	0.449146	2	0	1	0	C	C										0.1638		3	0.675814	YIR015W-10_PWM	0	13	0.453085	0.309126	4.7525	5.5403	5.3075	7.6145	9.5444	1.0208	0
7	717276	YGR111W	242	SHY1	85	Y	A	T	NC			1				0.498222	0.601548	3	0	0	1	A	T	T									0.2834		2	0.613804	YEL029C-3_PWM	0	12	0.872642	0.080189	0.5365	2.9236	0.5365	2.9236	2.0472	0.1102	0
7	718782	SHY1	251	DAM1	114	Y	G	A	NC			1	1	1		0.109626	0.253473	3	0	0	1	G	A	A									0.0569		3	0.727537	YJR001W-4_PWM	0	8	0.052469	0.064815	3.3022	3.4964	3.4964	3.3022	3.3022	5.8817	1	0.727888
7	718863	SHY1	332	DAM1	33	Y	G	A	NC					1		0.0469303	6.1849	3	0	0	0	C	G	C									0.0005		0													0
7	722666	SPT6	0			S	A	T	NSN	1	1					2.41e-07	0	9	5	1	0	A	A	A	A	A	A	A	A	A		0
7	724571	SPT6	0			S	T	C	NSN	1	1					1.18e-07	0	9	5	1	0	T	T	T	T	T	T	T	T	T		0
7	730910	COG2	84	tRNA	231	Y	G	A	NC					1		0.132223	0	1	0	1	0	G											0.2104		0													0
7	731224	tRNA	9	MEP1	229	Y	T	A	NC					1	1	0.00180641	0.180955	8	4	0	1	A	T	C	T	T	T	T	T				0.0016		0													0
7	735564	RR	0			Y	G	A	NC	1						6.89e-06	0	4	2	1	0	A	A				A	A					0.9906
7	735633	RR	0			Y	A	G	NC	1						3.8e-05	0.052988	6	2	1	0	A	A	A	A		A	A					0.7041
7	736419	tRNA	3	PPT1	247	Y	A	G	NC	1						1.47e-05	0.088015	6	4	0	0	T			A	T	A	A		A			0.9821
7	736455	tRNA	39	PPT1	211	S	T	G	NC	1						1.25e-05	0.0718737	7	3	1	0	T	T	T	T	T		T	T				0.0004
7	743461	YGR125W	0			S	A	G	NSN	1						1.34e-05	0.11855	10	6	0	5	A	A	A	A	G	G	A	G	G	A	0.89
7	745593	YGR125W	153	YGR126W	246	S	A	G	NC					1		0.546994	0.691647	4	0	1	0	A	A	A	A								0.0315		0													0
7	754432	YGR130C	583	YGR131W	298	Y	G	T	NC			1	1			0.235417	0.339236	2	0	0	0	G		A									0.7594		1	0.987491	TEC1_PWM	1	6	0.968282	0.00025	-0.9782	7.6901	7.6901	0.0757	0.0757	4.067	0
7	754458	YGR130C	609	YGR131W	272	Y	C	T	NC			1	1	1	1	0.179544	0.408224	4	0	1	0	T	T	T	T								0.1944		1	0.687844	DIG1_PWM	1	4	0.533716	0.167083	3.6798	2.9239	5.365	3.5435	5.0271	3.3961	0
7	754634	YGR130C	785	YGR131W	96	Y	C	T	NC					1		0.132223	0	1	0	1	0	C											0.0632	1	0													0
7	754653	YGR130C	804	YGR131W	77	S	G	C	NC					1	1	0.108079	3.07357	2	0	0	1	G	A										0.0003		0													0
7	754675	YGR130C	826	YGR131W	55	Y	C	G	NC			1	1	1		0.313644	0.395196	2	0	1	0	C	C										0.0228		1	0.863887	YOR002W-2_PWM	0	6	0.97973	0.006757	7.0867	2.11	7.0867	7.4922	-1.2005	6.2083	0
7	756489	PHB1	32	PEX4	411	S	A	G	NC			1				0.661888	1.39054	2	0	0	1	A	A										0.0012		1	0.594994	DIG1_PWM	1	6	0.416833	0.147103	1.0085	0.3724	-2.2409	3.9704	9.2912	5.9679	0
7	761165	CAF130	22	PRE9	231	Y	T	C	NC					1		0.0520449	0.205262	2	0	1	0			C	C								0.0074		0													0
7	762376	PRE9	203	LSB1	56	Y	T	C	NC					1		0.182096	0.415501	3	0	1	0	T	T	T									0.0118		0													0
7	766134	YGR139W	65	CBF2	1299	S	A	G	NC			1	1	1		0.0304906	0.183972	4	0	1	0	A	A	A	A								0.9899		4	0.713895	YNL165W-6_PWM	0	11	0.040123	0.07716	6.2034	5.9549	6.9848	5.6156	9.9557		1	0.708047
7	767051	YGR139W	982	CBF2	382	Y	C	A	NC					1		0.132223	0	1	0	1	0	C											0.0004		0													0
7	767309	YGR139W	1240	CBF2	124	Y	T	C	NC					1		0.384771	0	0	0	1	0												0.0009		0													0
7	771073	VPS62	0			Y	A	G	NSN	1						9.73e-06	0.0533281	8	4	1	0	A	A	A	A	A	A	A		A		0.09
7	776507	SKN1	0			Y	A	G	NSN	1						0.000133718	0.132354	10	6	0	0	A	A	A	A	A	A	A	A	C	A	0.25
7	779361	RR	0			Y	C	T	NC	1						6.89e-06	0	4	2	1	0	T	T				T	T					0.9985
7	779451	RR	0			Y	G	A	NC	1						0.000686391	0.0543727	4	2	1	0	G	G				G	G					0.9852
7	780822	THI4	0			M	T	C	NSN	1	1					1.25e-07	0	9	5	1	0	T	T	T	T	T	T		T	T	T	0
7	781424	THI4	40	ENP2	347	Y	T	C	NC			1				0.135645	0.272011	3	0	0	0	T	G	T											1	0.614806	YDR476C-1_PWM	1	4	0.003647	0.026337	4.0006	5.5723	5.5723	5.7737	4.0006		0
7	783805	ENP2	0			S	C	A	NSN	1	1					1.17e-07	0	8	4	0	0	C	C	C	C	T		T	T		T	0
7	788254	RPL24B	470	YGR149W	781	M	T	A	NC			1	1			0.148152	0.391577	4	0	1	0	A	A	A	A								0.0864		2	0.936695	GTS1_PWM	0	1	0.00025	0.99925	-4.2478	4.0455	5.6163	5.6163	4.0455		0
7	788502	RPL24B	718	YGR149W	533	M	C	T	NC					1		0.132223	0	1	0	1	0	C											0.0013		0													0
7	788508	RPL24B	724	YGR149W	527	M	A	T	NC					1	1	0.00371743	153.816	1	0	0	1	T											0.0029		0													0
7	788563	RPL24B	779	YGR149W	472	M	C	T	NC					1	1	0.132223	0	1	0	1	0	C											0.0017		0													0
7	788952	RPL24B	1168	YGR149W	83	S	C	T	NC					1	1	0.692519	1.26324	3	0	0	1	C	T	C									0.0011		0													0
7	797728	GTO1	0			M	T	C	NSN	1	1					1.9e-05	0	7	3	1	0	T	T	T	T		T	T	T			0
7	798915	CYS4	0			M	T	A	NSN	1	1					3.92e-09	0	10	6	1	0	T	T	T	T	T	T	T	T	T	T	0
7	802243	PTI1	415	CHO2	201	S	T	C	NC					1		0.0226587	9.74323	3	0	0	1	T	A	C									0.0007		0													0
7	807717	YGR160W	28	RTS3	916	M	A	G	NC			1				0.337105	1.80644	4	0	0	0	T	T	C	A								0.0564		1	0.471994	YHL035C-9_PWM	1	5	0.036207	0.02931	3.6095	4.2263	4.3682	4.1334	9.1178		0
7	807719	YGR160W	30	RTS3	914	Y	G	C	NC			1				0.486887	1.61238	3	0	0	2	G	C		C								0.0963		1	0.475562	YHL035C-9_PWM	1	3	0.774138	0.098276	6.2903	4.2263	4.3682	4.1334	9.1178		0
7	807943	YGR160W	254	RTS3	690	M	G	A	NC					1		1	1.82789	0	0	1	0												0.4217		0													0
7	807992	YGR160W	303	RTS3	641	M	G	A	NC					1		1	1.82789	0	0	1	0														0													0
7	808204	YGR160W	515	RTS3	429	M	T	G	NC			1	1			1	1.82789	0	0	1	0												0.0075		1	0.86882	YAP6_PWM	1	1	0.00025	0.037213	-1.1694	4.24	3.9729	8.2837	4.6162		0
7	808205	YGR160W	516	RTS3	428	M	A	G	NC			1	1			1	1.82789	0	0	1	0												0.0053		1	0.720471	YAP6_PWM	1	0	0.037176	0.65993	1.769	4.24	3.9729	8.2837	4.6162		0
7	808252	YGR160W	563	RTS3	381	M	T	C	NC					1		1	1.82789	0	0	1	0												0.071		0													0
7	827196	TIF4631	274	GTR2	360	M	C	T	NC			1		1		0.135704	0.380475	4	0	1	0	T	T	T	T								0.6527		13	0.604358	YIR015W-10_PWM	0	4	0.604756	0.319409	7.3546	7.5875	5.8797	9.031	9.7028	7.8957	3	0.616794
7	829622	MRPS35	0			Y	A	G	NSN	1						0.000183432	0.112222	9	5	0	8	A	A	A	A	A	A	A	G	A		0.42
7	830003	MRPS35	0			Y	G	A	NSN	1						0.00014248	0.0652718	8	4	0	7	G	G	G	G	G	G	A	G			0.36
7	832078	KRE11	0			Y	T	C	NSN		1					0.00311286	0.147236	7	4	1	0	T	T		T	T	T	T		T		0.03
7	832156	KRE11	0			Y	A	G	NSN	1	1					8.97e-05	0	5	2	1	0	A	A		A	A	A					0
7	832212	KRE11	10	CLC1	248	S	A	G	NC					1	1	0.40708	1.7749	3	0	0	1	A	A		T								0.0015		0													0
7	833109	CLC1	0			S	T	C	NSN	1	1					1.69e-08	0	9	5	1	0	T	T	T	T	T	T	T	T	T		0
7	842505	MSM1	0			M	A	T	NSN	1	1					2.14e-05	0	7	3	1	0	A	A	A	A	A	A	A				0
7	842570	MSM1	14	YIP1	279	Y	T	C	NC			1	1			0.19603	0.410183	4	0	0	0	T	T	A	T								0.0168		2	0.678291	YGL007W-2_PWM	1	0	0.790146	0.060219	5.7685	3.5997	5.7685	5.7685	5.1977	1.18	0
7	842590	MSM1	34	YIP1	259	Y	C	T	NC					1		0.671689	1.31929	3	0	0	2	C	T	T									0.0001		0													0
7	842635	MSM1	79	YIP1	214	Y	A	C	NC			1		1		0.132223	0	1	0	1	0	A											0.2993	1	6	0.646403	DIG1_PWM	1	9	0.65525	0.14625	6.1413	7.2355	7.2355	5.5636	5.4638	5.292	2	0.658677
7	843711	YIP1	115	RBG2	147	Y	A	G	NC			1				0.0263574	0.179574	4	0	0	3	A	A	G	A								0.3638	1	1	0.516553	YMR020W-1_PWM	1	7	0.081858	0.85708	6.0221	8.7761	6.0221	6.0221	8.7761	8.3855	1	0.516553
7	843722	YIP1	126	RBG2	136	Y	C	T	NC			1		1		0.140868	0.380722	4	0	0	1	C	T	T	T								0.9392		6	0.596882	YER153C-2_PWM	1	8	0.084862	0.015545	3.5183	4.8101	3.5183	4.8101	4.8101	4.161	1	0.601711
7	848525	ERG1	97	YGR176W	199	M	A	T	NC			1	1			0.79924	1.37223	1	0	0	1	A											0.599		4	0.869714	YDR476C-1_PWM	1	0	0.959887	0.01013	1.7009	6.2522	6.2522	6.2522	6.2522	9.1563	3	0.869719
7	848693	ERG1	265	YGR176W	31	Y	G	A	NC			1				0.0277187	0.179653	4	0	1	0	G	G	G	G								0.9251	1	2	0.584721	YDL204W-8_PWM	0	9	0.073529	0.061765	5.992	5.4122	5.992	5.992	5.992	5.992	1	0.584288
7	850554	ATF2	113	PBP1	497	Y	C	T	NC			1				0.196497	0.431404	4	0	0	3	C	C	T	T								0.9595		3	0.510275	YKL114C-3_PWM	1	11	0.09127	0.361111	5.4881	6.458	5.4881	1.6604	5.5526	4.9986	0
7	853257	PBP1	37	OKP1	422	Y	G	T	NC					1	1	0.38627	2.32764	3	0	0	1	G	G		T								0.0182		0													0
7	855036	OKP1	136	RNR4	232	Y	C	T	NC					1		1	1.82789	0	0	1	0												0.1885		0													0
[truncated: 3,518 more rows]
[truncated: 17 more columns]
